# Supplementary material for: Maintaining oxygen delivery is crucial to prevent intestinal ischemia in critical ill patients
Source: PLoS One. 2021 Jul 9;16(7):e0254352. doi: 10.1371/journal.pone.0254352 (PMC8270469; doi:10.1371/journal.pone.0254352)
Supplement: S1 Dataset — (XLSX) [file pone.0254352.s001.xlsx]

## Sheet: table1
encid	ischemia_flag	sex	death_flag	los_d	age	saps	mh_pAVK	mh_KHK	mh_COPD	mh_congestive heart failure	mh_Diabetes_mellitus	mh_atrial_fib	mh_chron_renal	mh_nicotine
1	0	w	0	28.8125	52	25	0	0	0	0	0	0	0	0
4	0	w	0	11.75	78	49	0	0	1	0	1	1	1	0
6	0	w	1	38.5208	77	56	0	0	1	0	0	1	0	0
7	1	w	1	31.7083	37	75	0	0	0	1	0	0	0	1
21	0	m	0	5.10417	76	53	1	1	0	1	0	0	0	0
25	0	w	0	8.04792	55	41	0	0	0	0	0	0	0	0
32	0	w	0	4.19792	52	63	0	0	0	0	0	0	0	0
37	0	m	0	5.41667	74	62	0	0	0	1	0	1	1	0
43	0	m	1	7.08333	78	53	0	0	0	1	1	1	0	0
44	0	m	0	66.7292	66	54	0	0	0	0	1	1	0	0
47	0	m	1	65.2917	35	48	0	0	0	0	0	0	0	0
48	0	m	0	33.6875	86	45	0	1	0	1	0	0	0	0
59	0	m	0	7.79167	62	31	0	0	0	0	0	0	0	0
67	0	m	1	15.4167	61	42	0	0	0	0	0	0	0	0
70	1	m	1	5.64583	81	71	1	0	0	1	0	1	0	0
72	0	w	0	12.9583	60	58	0	0	0	0	0	0	0	0
75	0	w	0	16.6667	62	52	0	1	1	0	0	0	0	0
82	0	w	0	4.45833	64	29	0	0	0	0	0	0	0	0
90	0	m	0	10.9792	62	57	0	0	0	1	0	1	0	1
95	0	m	1	12.6458	78	47	0	1	1	1	1	1	1	0
99	0	m	1	13.5208	80	42	0	0	0	0	0	0	0	0
102	0	m	0	38.6667	62	33	0	0	0	0	0	0	0	1
104	0	w	1	54.3125	76	69	0	0	0	1	0	1	0	0
108	0	m	0	85.9167	42	36	0	0	0	0	1	0	0	0
112	0	w	0	5.69	73	58	0	0	0	0	0	1	0	0
120	0	m	0	5.89583	68	54	0	1	0	1	1	1	0	0
134	0	m	0	6.04167	60	38	0	0	0	1	0	1	0	0
138	0	m	1	7.79167	50	51	1	0	0	0	1	0	1	1
141	0	m	1	4.45833	73	42	1	1	0	0	0	0	0	0
150	0	m	0	6.08542	59	31	0	0	0	0	0	0	0	0
152	0	m	0	5.1875	48	31	0	1	0	1	0	0	0	1
158	0	w	0	21.6317	62	53	0	0	1	0	1	0	0	1
159	0	m	1	130.146	48	43	0	0	0	0	0	0	0	0
164	0	w	1	31.4792	64	58	0	0	1	0	1	0	0	0
165	1	w	1	19.3333	58	31	0	0	0	0	1	1	0	0
166	0	w	0	21.7708	55	44	0	0	1	0	1	0	0	1
167	0	m	0	17.6458	59	44	0	0	0	0	1	0	0	1
168	0	m	1	4	79	55	0	0	1	0	0	0	0	0
175	0	m	1	4	80	51	0	0	0	0	1	0	0	0
178	0	w	0	122.979	74	58	0	1	0	1	0	1	0	0
179	0	w	0	77.8375	49	50	0	0	0	0	0	0	0	0
180	0	m	0	4.5625	87	57	0	0	0	0	0	1	1	0
184	0	m	0	13.7292	42	53	0	0	0	0	1	0	0	0
185	0	w	0	7.08542	65	38	0	0	0	0	1	0	0	0
186	0	m	0	18.5625	70	42	0	0	1	0	1	0	0	1
187	0	m	0	8.20833	67	59	1	1	0	1	1	0	1	0
188	0	w	1	11.2917	64	40	0	0	1	0	1	0	0	0
189	0	m	0	19.25	78	47	0	0	0	0	0	1	0	0
193	0	m	0	17.4858	60	53	0	1	0	0	0	0	0	0
195	0	w	0	18.5625	77	52	0	0	0	0	0	1	0	0
201	0	w	0	3.04167	47	49	0	0	0	0	1	0	0	1
206	0	w	1	10	85	58	0	0	0	0	0	0	0	0
207	0	w	0	27.9379	54	62	0	0	0	0	0	0	0	0
209	0	m	0	31.8958	63	37	0	0	0	0	1	1	0	0
217	0	m	0	13.3854	58	34	1	0	1	0	1	1	0	1
221	0	m	1	5.84167	58	22	0	0	0	0	0	0	0	0
223	0	w	0	8.02083	28	20	0	0	0	0	0	0	0	0
225	0	m	0	32.9962	78	27	1	0	0	0	1	1	0	0
229	0	w	0	40.0208	49	34	0	0	0	0	1	0	0	0
230	0	m	0	10.4242	85	56	0	0	0	0	1	1	0	0
231	0	w	0	32.7379	45	29	0	0	0	0	0	0	0	0
233	0	w	0	10.9792	65	55	0	0	0	0	0	1	0	0
235	0	w	0	8.70833	65	52	0	0	0	0	1	0	0	0
238	0	w	1	7.12208	35	27	0	0	0	0	1	0	0	0
239	0	w	1	4.9375	76	38	0	0	0	0	1	1	0	0
241	0	m	0	6.20833	53	52	0	0	0	0	0	0	0	0
242	0	w	1	34.9375	57	39	0	0	0	0	0	0	0	0
247	0	m	1	26.7292	64	49	1	0	1	0	1	1	0	1
248	0	m	0	24.875	58	52	0	0	0	0	0	0	0	0
250	0	m	0	35.7708	68	53	0	0	0	0	1	1	0	0
252	1	m	1	36.0817	39	49	0	0	0	0	0	0	0	0
254	1	w	1	8.20833	40	60	0	0	0	0	0	1	0	0
260	0	w	0	5.3125	69	38	0	0	0	0	1	1	0	0
261	0	m	0	4	66	44	0	0	0	0	0	0	0	0
263	0	m	1	14.7083	75	58	0	1	0	0	0	1	0	0
269	0	w	0	60.6875	28	26	0	0	0	0	0	0	0	0
270	0	w	0	30.7763	56	38	0	0	0	0	0	0	0	0
271	0	m	0	4	79	72	0	0	0	0	0	1	1	0
273	1	m	0	22.5021	62	42	0	0	0	0	0	0	0	0
275	0	w	0	14.125	62	49	0	0	0	0	0	0	0	0
276	1	w	0	28.0833	62	41	0	0	0	0	0	0	0	0
278	0	m	1	31.6042	87	44	0	0	1	0	0	1	0	0
280	1	m	1	14.5417	69	58	0	0	0	0	1	1	1	0
285	0	w	0	3.54167	78	56	0	0	0	0	1	1	0	0
286	0	w	1	22.3958	78	50	0	0	0	0	1	1	0	0
295	0	m	1	25.5208	83	41	0	1	0	0	0	1	0	0
296	0	w	1	6.35417	91	50	1	0	0	0	0	0	0	0
298	0	m	1	39.3542	77	32	1	0	0	0	1	0	0	0
302	0	m	1	21.7846	57	56	0	0	0	0	1	0	0	0
305	0	w	0	5.91792	62	38	1	0	0	0	0	0	0	0
308	0	m	0	36.0417	65	69	0	0	1	0	1	0	0	0
309	0	m	0	20.4167	65	46	0	0	1	0	1	0	0	0
310	0	m	0	13.5208	24	24	0	0	0	0	0	0	0	1
314	0	m	0	16.2708	64	31	0	1	0	0	1	0	0	0
317	0	w	0	53.7083	67	44	0	0	0	0	0	0	0	0
320	0	w	0	11.6667	48	30	0	0	0	0	1	0	0	0
322	1	w	1	14.7254	64	36	0	0	0	0	0	0	0	0
323	0	w	0	24.1667	72	42	0	0	0	0	1	0	0	0
324	0	m	0	9.22208	59	50	1	1	0	0	0	0	0	1
329	0	m	1	9.66667	82	65	0	1	0	0	1	1	0	0
335	0	w	0	27.2429	53	44	0	0	0	0	0	0	0	0
337	0	m	0	10.0417	72	45	0	0	0	0	0	0	0	0
338	0	w	1	3.52083	66	51	0	0	0	0	1	0	0	0
339	1	m	1	39.2292	77	69	0	0	0	0	0	1	1	0
345	0	m	0	3.79167	71	55	0	0	0	0	0	0	0	0
346	0	m	0	4.61458	65	51	1	1	1	0	1	0	1	0
350	0	w	0	24.3583	46	22	0	0	0	0	1	0	0	0
355	0	m	1	9.82083	48	27	0	0	0	0	1	0	0	0
357	0	m	1	6.70833	77	60	0	0	0	0	1	0	1	0
359	0	m	1	17.2917	79	53	0	1	0	1	0	1	0	0
361	0	m	0	19.7917	60	27	0	1	0	0	0	0	0	0
363	0	w	0	26.8958	67	34	0	1	0	1	0	0	0	0
365	0	w	0	41.6667	42	41	0	0	0	0	1	0	0	0
367	1	w	1	4.64583	63	40	0	0	0	0	0	0	0	0
368	0	w	0	7.10417	47	43	0	0	0	0	1	0	0	0
369	0	m	0	19.7129	68	73	0	0	0	0	1	0	0	0
371	0	m	1	20.8958	79	48	0	0	0	0	1	1	0	0
372	0	m	0	39.6667	80	45	0	0	0	0	0	1	0	0
373	0	w	0	21.6042	47	46	0	0	0	1	0	1	0	0
375	0	m	0	45.7525	61	25	0	0	1	0	1	0	0	1
381	0	w	0	17.9733	68	71	0	0	0	0	1	1	0	0
382	0	m	0	12.875	54	50	0	0	0	0	1	1	0	0
384	0	m	0	16.4271	28	23	0	0	0	0	1	0	0	0
386	0	m	0	8.14583	23	18	0	0	0	0	1	0	0	0
387	0	w	0	25.6458	58	24	0	0	0	0	0	0	0	0
388	0	m	1	7.77083	78	63	0	0	0	0	1	0	0	0
389	0	w	0	44.6583	77	66	0	0	0	0	1	0	0	0
391	0	w	1	11.5833	67	65	0	1	0	0	1	0	0	1
394	0	m	0	3.58333	58	53	0	0	0	0	1	0	1	0
395	0	m	0	17.0833	58	47	0	0	0	0	1	0	1	0
396	0	m	1	28.7292	68	41	0	0	0	0	1	0	0	0
397	0	w	0	5.4375	58	41	0	0	0	0	0	0	0	0
398	0	m	1	27.9167	65	22	0	0	0	0	0	0	0	0
403	0	m	0	35.0729	43	43	0	0	0	0	0	0	0	1
404	0	w	0	28.0417	59	29	0	0	0	0	0	0	0	0
405	0	w	0	6.77083	24	26	0	0	0	0	0	0	0	0
406	0	m	0	18.6875	76	43	0	1	0	0	1	0	1	0
407	1	w	0	25.7917	72	52	0	1	0	1	0	1	0	0
408	0	w	0	17.75	44	16	0	0	0	0	1	0	0	0
410	0	m	1	15.625	48	39	0	0	0	0	1	0	0	0
411	0	m	0	37.75	57	34	0	1	0	0	1	1	0	0
414	1	w	0	100.458	45	62	0	0	0	0	1	0	0	0
415	0	w	0	34.6875	50	32	0	0	0	0	0	0	0	0
420	0	m	0	33.5	75	78	0	1	0	1	0	1	1	0
423	0	m	1	42.8125	45	43	0	0	0	1	0	0	0	0
425	0	m	0	11.875	38	34	0	0	0	0	0	1	0	0
426	0	m	0	10.3417	61	24	0	0	0	0	1	0	0	0
428	0	w	0	17.9167	55	34	0	0	0	0	0	0	0	0
429	0	m	0	20.9167	42	42	0	0	0	0	1	0	0	0
433	0	m	1	17.125	78	59	0	0	1	1	0	0	1	0
435	0	m	0	14.3958	75	52	0	1	0	0	0	0	0	0
436	1	m	1	32.5625	75	53	0	0	0	1	1	1	0	0
437	0	w	0	4	71	48	0	1	1	1	0	1	0	0
444	0	m	1	6.9375	48	34	0	0	0	0	0	0	0	0
445	0	w	0	20.2917	54	39	0	0	0	0	0	0	0	0
446	0	m	1	56.2708	68	41	1	1	1	1	1	1	0	0
449	0	w	0	15.0625	60	44	0	0	0	0	0	0	0	0
451	0	w	0	9.91667	39	17	0	0	0	0	0	0	0	0
454	0	w	0	22.0208	58	31	1	0	1	1	0	0	0	0
455	0	m	0	33.7504	52	29	0	0	0	0	1	1	0	0
458	0	m	1	45.7083	70	25	0	0	0	0	1	1	0	1
459	0	m	1	14.7292	54	33	0	0	1	0	1	1	0	1
461	0	w	1	8.125	47	27	0	0	0	0	1	0	0	0
462	0	m	0	11.7292	45	9	0	0	0	0	0	0	0	1
463	0	w	0	42.9358	23	32	0	0	0	0	0	0	0	0
464	0	m	0	11.1458	65	51	0	1	0	0	1	1	0	0
466	0	m	1	21.7917	78	47	0	0	0	0	1	1	0	0
468	0	m	0	13.0208	56	39	1	0	0	0	0	0	0	0
472	0	m	1	48.7708	59	30	0	0	0	1	0	1	0	0
474	0	m	0	5.3125	78	53	0	0	0	0	1	1	0	0
477	0	m	0	22.8958	60	53	0	1	0	0	1	1	0	0
478	0	w	1	16.4792	48	40	0	0	0	0	1	0	0	0
480	0	m	0	72.75	57	40	0	1	0	0	1	0	0	0
483	1	w	1	3.25	62	47	1	1	0	1	1	1	1	0
486	0	w	0	21.625	32	27	0	0	0	0	0	0	0	0
489	0	m	0	5.9375	78	48	0	1	0	1	1	1	1	0
490	0	w	0	20.6042	65	34	0	0	0	0	1	0	0	0
491	0	m	0	32.7708	43	33	0	0	0	0	1	0	0	0
492	0	w	0	15.0417	27	55	0	0	0	0	0	0	0	0
493	0	m	1	15.4375	79	66	0	0	0	1	0	1	0	0
494	0	m	0	67.5208	47	42	0	0	0	0	1	1	0	0
495	0	m	0	14.5833	67	17	0	0	0	0	0	0	0	0
496	0	w	1	5.41667	83	75	0	0	0	1	1	1	0	0
498	0	w	0	7.125	56	37	0	0	0	0	0	0	0	0
499	0	m	0	31.6458	43	57	0	0	0	0	1	0	0	0
500	0	m	0	42.7292	43	34	0	0	0	0	1	0	0	0
503	0	m	0	8.33125	71	37	0	0	0	0	0	1	1	0
504	0	m	0	14.6667	52	23	0	0	1	0	1	0	0	0
505	0	m	0	15.3992	47	44	0	0	1	0	1	1	0	1
506	0	w	0	7.89583	58	19	0	1	0	0	1	0	0	0
508	0	m	0	25.5208	54	28	0	0	0	0	1	0	0	0
509	0	m	0	31.7708	33	22	0	0	0	0	1	0	0	0
510	0	w	0	20.8125	58	40	0	0	0	0	1	0	0	0
511	0	m	0	10.7917	48	17	0	0	0	0	0	0	0	0
512	0	w	1	23.9167	53	57	0	0	0	0	0	0	0	1
513	0	w	0	9.8125	58	15	0	0	0	0	0	0	0	0
515	0	w	0	68.625	40	42	0	0	0	0	1	0	0	0
516	0	w	0	13.4888	22	19	0	0	0	0	0	0	0	0
518	0	w	0	22.2708	79	32	0	0	0	0	1	0	0	0
520	1	w	0	35.2917	67	41	0	0	0	0	1	0	0	0
523	0	m	0	10.4583	37	20	0	0	0	0	1	0	0	0
524	0	m	0	21.0625	79	37	0	1	0	1	1	0	0	0
525	1	w	0	21.7917	69	25	0	1	0	0	1	1	0	0
526	0	w	1	12.9583	39	19	0	0	0	0	1	0	0	0
527	0	m	0	6.54833	76	49	0	0	1	1	1	1	0	0
528	1	w	1	7.6875	61	65	0	0	0	0	0	0	0	0
529	0	w	0	11.8354	59	40	0	0	0	0	0	0	0	0
530	1	m	0	29.5625	72	32	0	1	0	0	1	1	0	0
532	0	w	0	22.0208	36	28	0	0	0	0	0	0	0	0
534	0	m	0	39.6908	82	45	0	0	0	1	1	0	0	0
535	0	m	0	36.6667	60	26	0	0	0	0	1	1	0	0
536	0	m	1	38.5208	60	34	0	0	0	0	1	1	0	0
537	0	w	0	35.5025	51	28	0	0	0	0	1	0	0	0
539	0	w	0	14.5671	67	33	0	0	0	0	1	0	0	0
540	0	w	0	11.7292	67	24	0	0	0	0	1	0	0	0
541	0	w	0	28.0417	68	39	0	0	0	0	0	1	0	0
542	0	m	0	5.97917	56	40	0	0	0	0	1	0	0	0
544	0	m	1	19.7292	56	36	0	0	0	0	1	0	0	0
547	0	m	0	10.9896	64	40	0	0	0	0	0	0	0	0
548	0	w	0	4.77083	49	35	0	0	0	0	0	0	0	0
549	0	m	0	3.875	71	46	0	0	0	0	0	0	0	0
550	0	m	1	34.4375	62	54	0	0	1	1	1	0	0	0
551	0	w	1	8.66667	73	53	0	0	0	0	1	1	0	0
552	0	w	1	3.77083	75	51	0	0	0	1	1	1	0	0
553	0	m	0	5.7325	78	45	0	1	0	0	0	1	1	0
554	0	w	1	30.9167	72	61	0	1	1	1	1	1	0	1
555	0	m	1	20.6458	27	24	0	0	0	0	1	0	0	0
556	0	w	0	22.4825	78	35	0	0	0	0	1	0	0	0
558	0	m	0	12.3762	76	62	0	1	0	1	1	0	1	0
559	0	m	0	32.7083	76	64	0	1	0	1	1	0	1	0
560	0	m	0	36.5833	55	57	0	0	0	1	1	1	0	0
561	0	w	0	23.9583	47	35	0	0	0	0	1	0	0	0
562	0	m	1	21.875	53	30	0	0	0	0	1	0	0	0
563	0	w	1	8.33333	72	60	0	0	1	1	0	0	0	0
565	0	m	0	13.4583	78	50	0	1	0	1	1	1	0	0
567	0	m	0	4.625	70	64	0	1	0	1	1	1	0	0
568	0	m	0	8.5	87	61	0	1	0	1	1	1	0	0
569	0	w	0	6.91667	85	48	0	0	0	0	1	1	0	0
570	0	w	0	7.5	85	62	0	0	0	0	1	1	0	0
571	0	w	0	3.91792	69	51	0	1	0	0	1	1	0	0
572	0	m	1	14.8958	76	39	0	0	0	0	1	1	0	0
573	0	m	1	3.85417	60	58	0	0	1	0	1	0	0	0
574	0	w	0	4.64417	50	26	0	0	0	0	0	0	0	0
575	0	m	1	40.375	72	47	0	0	0	1	1	1	0	0
576	0	w	0	79.7292	68	45	0	0	0	1	1	0	0	0
578	0	w	0	37.5833	53	41	0	0	0	1	0	0	0	0
579	1	w	1	8.14583	76	49	0	0	0	1	0	1	0	0
580	1	m	0	18.7083	60	34	0	0	0	1	1	0	0	0
581	1	w	1	10.8333	40	37	0	0	0	0	0	0	0	0
584	0	w	0	22.4375	50	36	0	0	0	0	0	0	0	0
585	0	w	0	20.875	51	9	0	0	0	0	0	0	0	0
586	1	w	1	6.3125	51	30	0	0	0	0	0	0	0	0
587	0	w	0	7.64583	73	47	0	1	0	0	0	1	0	0
588	0	w	0	13.0417	48	30	0	0	0	0	0	0	0	0
589	0	m	0	33.4667	58	26	0	0	0	0	0	0	0	0
590	0	w	0	7.5625	65	50	0	0	0	0	0	0	0	0
591	0	m	0	4.3125	56	31	0	0	0	0	1	0	0	0
592	0	w	1	3.10417	61	65	0	0	0	1	1	0	0	0
593	0	m	1	20.125	47	30	0	0	0	1	0	0	0	0
594	0	w	1	17.4792	70	58	0	0	0	1	1	0	1	0
595	0	m	0	21.5417	73	37	0	0	1	0	1	1	0	0
597	0	m	1	22.7083	79	56	0	0	0	1	1	1	0	0
599	0	m	0	10.8125	44	19	0	0	0	0	1	0	0	1
600	1	m	1	33.0208	68	76	0	1	0	1	1	1	0	0
602	0	m	0	28.125	25	30	0	0	0	0	0	0	0	0
603	0	m	0	7.62708	25	44	0	0	0	0	0	0	0	0
604	0	w	0	19.75	76	32	0	0	0	0	1	0	0	0
605	1	m	1	52.875	60	33	0	0	0	1	1	1	1	0
606	0	w	0	27.5625	62	44	0	0	1	1	1	1	0	0
607	0	m	0	42.7083	41	42	0	0	0	0	0	0	0	0
608	0	m	1	22.6042	63	60	0	0	0	0	0	1	0	0
609	1	m	1	37.75	56	52	0	0	0	0	0	0	0	0
611	0	m	1	4.95833	84	41	0	0	0	1	0	1	0	0
612	0	w	1	16.0833	53	37	0	1	0	0	0	1	0	1
613	0	m	0	7.9375	77	43	0	0	0	0	1	1	0	0
614	0	w	0	14.5417	56	32	0	0	0	0	0	0	0	0
618	0	m	0	21.8542	48	23	0	0	0	0	1	0	0	0
621	0	m	0	8.79167	69	40	0	1	1	1	1	1	0	0
622	0	w	0	40.5208	52	23	0	0	0	1	1	0	0	0
623	0	m	0	3.16917	49	34	0	0	0	0	0	0	0	0
624	0	m	1	3.95833	75	69	0	0	0	1	0	0	0	0
625	0	m	1	14.6458	52	35	0	0	0	0	0	0	0	1
626	0	m	0	4.0625	70	43	0	0	0	1	1	0	0	1
627	0	m	0	49.0625	77	54	0	0	0	0	0	1	0	0
631	0	m	0	11.4375	78	71	0	0	0	0	0	0	0	0
635	0	m	0	31.6233	24	23	0	0	0	0	0	0	0	0
636	0	m	0	40	68	59	0	0	0	1	1	1	0	0
637	0	m	0	7.58333	72	66	0	0	0	0	1	1	0	0
640	1	m	1	104.854	25	34	0	0	0	1	1	1	0	0
641	0	m	1	9.55208	62	39	0	0	0	0	1	0	0	0
643	0	m	0	23.6721	34	27	0	0	0	0	1	0	0	0
645	0	m	0	21.6108	68	30	0	0	0	0	1	0	0	0
646	0	w	0	14.0833	62	24	0	0	1	1	1	1	0	0
649	0	w	0	14.9792	42	10	0	0	0	0	0	0	0	0
650	1	m	1	16.25	66	48	0	0	0	0	0	1	0	0
651	0	w	0	15.9583	61	31	0	0	0	0	0	0	0	0
652	0	m	0	27.8104	65	36	0	0	0	0	1	0	0	0
654	0	m	0	8.83333	68	46	0	0	0	1	1	0	0	0
655	0	m	0	16.9583	68	67	0	0	0	1	1	0	0	0
656	0	w	0	21.7917	50	32	0	0	1	0	1	0	0	0
657	0	w	0	9.35417	61	33	0	0	0	0	1	0	0	0
658	0	w	0	6	49	19	0	0	0	0	0	0	0	0
659	0	w	1	4.4375	81	46	0	1	0	1	0	1	1	0
664	0	w	0	14.0312	54	25	0	0	0	1	1	1	0	0
667	0	m	0	19.375	50	36	0	0	0	1	1	1	0	0
668	0	m	0	22.8888	50	51	0	0	0	1	1	1	0	0
669	0	m	0	7.48958	50	44	0	0	0	1	1	1	0	0
671	0	w	0	14.4375	36	19	0	0	0	0	1	0	0	0
673	0	m	0	31.8087	75	22	0	0	0	0	0	1	0	0
674	1	w	1	17.6667	82	51	1	1	0	1	1	0	0	0
677	0	m	0	6.79167	64	43	0	0	0	0	1	1	0	0
684	0	m	0	10.7708	45	9	0	0	0	0	0	0	0	1
686	0	w	0	6.79167	47	31	0	0	0	1	0	0	0	0
687	0	m	1	5	58	45	0	0	1	1	1	1	0	0
689	1	w	0	30.0596	26	22	0	0	0	0	1	0	0	0
690	0	m	0	27.6875	35	28	0	0	0	0	1	0	0	0
691	0	m	1	20.8542	62	46	0	0	0	0	1	0	0	1
693	0	w	0	25.9792	44	38	0	0	0	0	1	0	0	0
694	0	m	1	9.22917	54	52	0	1	0	1	1	1	1	0
695	0	w	0	16.3804	27	31	0	0	0	0	1	0	0	0
696	0	m	0	12.4792	66	50	0	1	0	0	0	0	0	0
700	0	m	1	15.2917	78	71	0	0	0	1	1	0	0	0
701	0	w	0	13.7292	72	37	0	0	0	0	1	0	0	0
702	0	m	1	7.77083	70	40	0	0	0	0	1	1	0	0
703	0	w	0	34.5833	80	47	0	1	1	0	1	1	0	0
704	0	m	0	8.64583	41	50	0	0	0	0	0	0	0	0
705	0	m	1	6.39583	41	43	0	0	0	0	0	0	0	0
706	0	m	1	11.5417	79	46	0	0	0	1	1	1	0	0
707	0	m	0	32.75	49	20	0	0	0	0	1	0	0	0
708	0	m	0	3.27083	79	75	0	0	0	1	0	1	0	0
709	0	m	1	23.9792	79	63	0	0	0	1	0	1	0	0
711	0	w	0	37.25	63	25	0	0	0	1	1	1	0	0
712	0	m	0	5.16667	52	32	0	0	0	0	1	0	0	0
713	0	w	0	16.4792	57	38	0	0	0	1	0	0	0	0
714	0	w	0	13.1042	58	33	0	0	0	1	1	1	0	0
715	0	w	0	41.4583	58	37	0	0	0	1	1	1	0	0
717	0	m	1	6.87917	35	10	0	0	0	0	0	0	0	0
718	0	m	0	9.95833	59	47	0	0	0	1	1	1	0	0
719	0	m	0	3.52083	59	34	0	0	0	1	1	1	0	0
720	0	w	0	5.14583	79	45	0	0	0	0	0	1	0	0
721	0	w	0	17.5625	72	40	0	0	0	0	0	0	0	0
722	0	m	1	24.7083	53	30	0	0	0	1	0	1	0	0
724	0	m	0	4.25	87	50	0	0	0	1	1	1	1	0
725	0	w	1	4.14583	44	32	0	0	0	0	1	0	0	0
728	0	m	1	26.9792	59	44	0	0	0	0	0	0	0	0
729	0	m	0	15.1233	41	29	0	0	0	0	1	0	0	0
730	0	m	0	11.1875	49	46	0	0	0	0	1	0	0	0
731	0	w	0	8.01458	51		0	0	0	0	1	0	0	0
733	0	w	0	22.8333	58	24	0	0	0	0	1	0	0	0
734	0	m	0	6.54167	35	28	1	0	0	0	0	0	0	0
736	0	m	0	50.1458	62	33	0	0	0	0	1	0	0	0
739	0	w	1	45.2708	54	42	0	0	0	1	0	1	0	0
740	0	m	1	3.14583	94	58	0	1	0	1	1	1	0	0
742	0	m	0	26.375	64	28	0	0	0	0	0	0	0	0
743	0	m	0	7.5	64	29	0	0	0	0	0	0	0	0
744	0	m	0	17.125	81	45	0	0	0	0	1	0	0	0
745	0	m	1	5.75	58	35	0	1	0	1	0	1	0	1
746	0	w	0	71	69	65	0	0	0	1	1	1	0	0
747	0	m	0	62.7917	72	50	0	0	0	1	1	1	0	0
749	0	w	1	27.9583	67	57	0	0	0	1	1	1	0	0
751	0	w	0	15.8021	47	33	0	0	0	0	1	0	0	0
752	0	w	0	53.1458	74	60	0	1	0	1	1	0	1	0
755	0	m	0	39.0625	49	34	0	0	0	0	1	0	0	0
758	0	m	1	7.79167	79	54	0	0	0	0	1	0	0	0
759	1	m	1	15.0208	75	55	1	0	0	1	1	1	0	0
760	0	m	0	23.875	48	33	0	0	0	0	1	0	0	0
761	0	m	0	12.625	53	33	0	1	0	0	0	0	0	0
763	0	w	1	5	72	35	0	0	0	1	1	1	0	0
765	0	m	0	13.6458	54	22	0	0	0	0	1	0	0	0
767	1	w	1	4.9375	58	46	0	0	0	1	1	0	0	0
768	0	w	0	14.625	80	69	0	0	0	1	0	1	0	0
769	0	m	0	27.75	60	38	0	1	1	1	1	1	0	0
772	0	w	0	19.7708	70	48	0	0	0	1	0	1	1	0
773	0	m	0	29.7083	42	41	0	0	0	0	1	0	0	0
775	0	m	1	11.9583	65	69	0	0	0	0	1	0	0	0
776	0	m	1	4.27083	78	61	0	1	1	1	1	1	0	0
777	0	m	0	7.94833	38	40	0	0	0	0	0	0	0	0
779	1	w	1	16.2083	85	45	0	0	0	0	0	1	0	0
780	0	w	0	4.02083	25	41	0	0	0	0	0	0	0	0
781	0	w	1	16.2708	77	53	0	0	0	1	0	0	0	0
783	0	w	0	28.6667	28	36	0	0	0	1	0	0	0	0
784	0	m	0	24.9075	56	31	0	0	0	0	1	0	0	0
785	0	w	1	8.97917	78	54	0	0	0	0	0	1	0	0
787	0	m	0	18.9792	73	62	1	0	0	1	0	1	1	0
789	0	m	1	29.4792	51	43	0	0	0	0	0	0	0	1
790	0	m	0	20.7833	57	40	0	0	0	0	0	1	0	0
791	0	m	0	13.1458	64	49	0	0	0	1	0	0	0	0
792	0	m	1	37.3958	75	51	0	1	1	1	1	1	0	0
793	0	m	0	13.3542	64	36	0	0	0	0	1	0	0	0
794	0	w	1	20.7292	59	32	0	0	1	1	1	1	0	0
796	0	w	0	9.97917	88	42	1	0	1	1	1	1	1	0
800	0	m	0	15.82	72	59	0	0	0	0	1	1	0	0
801	0	m	0	15.1667	56	43	0	0	0	0	1	0	0	0
802	0	m	0	8.04167	65	12	0	0	0	0	0	0	0	0
803	0	w	0	11.75	56	38	0	0	0	1	0	1	0	0
804	0	m	0	9.60417	71	29	0	1	1	0	1	0	0	0
805	0	w	0	20.4167	60	46	0	0	0	0	1	0	0	0
806	0	w	0	23.3958	58	49	0	0	0	0	1	0	0	0
807	0	w	1	10.5625	69		0	0	0	0	1	1	0	0
808	0	w	0	4.10417	66	40	0	0	1	0	1	0	1	1
809	0	m	0	22.7083	84	57	1	1	0	0	0	1	0	0
810	0	m	0	40.5833	42	39	0	0	0	0	0	0	0	0
811	0	w	0	17.625	67	41	1	0	0	1	1	0	0	0
813	0	m	0	103.625	56	48	0	1	0	0	0	0	0	0
814	0	w	1	11.125	81	62	0	1	0	1	1	1	0	0
815	0	w	0	7.10417	47	15	0	0	0	0	0	0	0	0
816	0	w	0	5.315	59	31	0	0	0	0	0	0	0	0
817	1	w	1	6.14583	76	61	0	0	0	1	0	0	0	0
818	0	w	0	22.6567	83	56	0	1	0	1	1	1	0	0
819	0	w	0	4.91667	50	32	0	0	0	0	1	0	0	0
820	0	w	0	7.9375	66	38	0	0	0	0	1	1	0	0
821	0	m	0	12.8958	34	25	0	0	0	0	1	0	0	0
822	0	m	0	4.54167	77	52	0	1	0	1	1	0	1	0
823	0	w	0	33.8542	51	31	0	0	0	1	1	0	0	0
824	0	m	0	10.7708	65	46	1	0	0	0	0	0	0	0
826	0	w	1	9.91667	63	55	0	0	0	1	0	0	0	0
829	1	m	0	40.2917	61	50	0	0	0	0	1	0	1	0
830	0	m	0	11.8958	44	26	0	0	0	0	1	0	0	0
831	0	w	0	17.0417	58	38	0	0	0	0	1	0	0	0
832	0	m	1	12.7292	88	61	0	1	0	1	1	1	0	0
833	0	m	0	15.3958	78	47	0	1	0	1	1	1	1	0
834	0	w	0	30.5208	74	60	0	0	0	1	1	1	0	0
835	0	m	0	16.75	77	39	0	0	0	1	1	1	0	0
836	0	w	0	6.64583	35	28	0	0	0	0	1	0	0	0
837	0	m	0	9.9375	73	44	0	0	0	1	1	0	0	0
838	0	m	0	26.3333	64	40	0	0	1	1	0	0	0	0
840	0	m	1	3.01042	32	29	0	0	0	1	1	0	0	0
841	0	m	1	4.10417	74	30	1	0	0	1	0	0	0	0
842	0	w	1	7.375	73	54	0	0	0	1	1	1	1	0
844	0	w	0	5.47917	81	39	0	0	0	1	1	1	0	0
845	0	m	0	32.2708	79	51	0	0	0	0	0	1	0	0
846	0	m	0	33.7917	21	30	0	0	0	0	0	0	0	0
848	0	m	0	18.2917	60	41	0	0	0	0	1	1	0	0
850	0	w	1	8.8	45	21	0	0	0	0	1	0	0	0
851	0	m	0	19.7963	53	23	0	0	0	0	1	0	0	0
853	0	m	1	20.3958	73	48	0	0	0	0	1	0	0	0
854	0	w	0	3.73125	72	36	0	0	0	0	0	0	0	0
859	0	m	0	12.4792	79	61	0	1	0	0	1	1	0	0
860	0	m	0	4.60417	67	36	0	0	0	0	0	0	0	0
861	0	m	0	10.6896	55	40	0	0	0	0	0	0	0	0
864	0	m	0	42.9025	75	44	0	1	0	1	1	1	0	0
867	0	w	1	18.4167	48	39	0	0	0	0	1	0	0	0
869	0	w	0	6.00208	86	30	0	1	0	1	1	0	1	0
870	0	m	0	15.625	51	27	0	0	0	0	1	0	0	0
871	0	w	1	28.4792	84	61	0	0	0	1	1	1	1	0
872	0	m	0	8.85417	80	44	0	0	0	0	1	0	1	0
874	0	w	0	6.35417	40	32	0	1	0	1	1	1	0	0
875	0	m	0	11.0833	55	26	0	0	0	0	1	0	0	0
877	0	m	0	45.9375	58	36	0	0	0	1	1	0	0	0
878	0	m	0	3.06792	80	40	1	1	0	1	0	1	0	0
880	0	m	1	51.7708	54	46	0	0	0	0	0	1	0	0
881	0	w	0	11.6042	56	38	0	0	0	0	1	1	0	0
882	0	w	0	23.125	67	55	0	0	0	1	1	1	0	0
883	0	w	0	17.7708	67	51	0	0	0	1	1	1	0	0
884	0	w	1	14	67	66	0	0	0	1	1	1	0	0
886	0	m	1	4.54167	76	58	0	0	0	0	0	0	0	0
888	0	m	0	9.02083	59	52	1	1	0	0	0	0	0	0
889	1	w	1	3.10417	85	37	0	0	0	0	1	1	0	0
893	0	m	0	8.66667	70	35	0	1	0	1	1	1	0	0
894	0	m	0	25	70	55	0	1	0	1	1	1	0	0
899	0	w	1	44.0729	64	58	0	0	0	0	1	0	0	0
900	0	m	1	17.7708	82	67	0	0	0	1	1	1	0	0
901	0	m	1	31.25	71	51	0	1	0	1	0	1	0	0
902	0	m	0	7.5625	65	47	0	1	0	1	1	0	0	0
903	0	m	1	14.0833	88	48	1	1	1	1	0	1	0	0
904	0	m	1	38.2917	66	33	0	0	0	0	1	0	0	0
905	0	m	0	9.72417	44	33	0	0	0	0	1	0	0	0
906	0	m	1	8.10417	80	36	0	1	1	1	1	1	0	0
907	0	w	0	5.75	76	55	1	0	0	0	1	1	0	0
908	0	m	1	10.3125	65	48	0	0	0	1	0	0	0	0
909	0	m	0	4.45833	50	26	0	0	0	0	0	0	0	0
912	0	w	0	17.25	77	55	0	0	0	0	0	1	0	0
913	0	w	0	3.98125	67	36	1	1	0	0	1	0	1	0
914	0	w	1	11.7917	60	39	0	0	1	0	0	0	0	1
915	0	m	0	8.85417	70	53	0	0	0	1	1	1	0	0
916	0	m	0	12.5417	62	44	0	1	0	0	1	0	0	0
917	0	m	0	4.97917	20	24	0	0	0	0	0	0	0	0
919	0	m	0	13.5	51	50	0	0	0	1	1	0	0	0
921	0	m	1	3.9375	74	54	0	1	0	1	1	1	1	0
922	0	m	0	19.9167	63	39	0	0	0	1	1	0	0	0
923	0	m	0	40.5417	69	45	0	1	1	1	0	0	0	0
924	0	m	1	12.9792	80	48	0	1	0	0	0	1	0	0
925	0	m	0	7.42542	69	47	0	1	0	0	1	1	0	0
926	0	m	0	50.7708	69	57	0	1	0	0	1	1	0	0
927	1	m	1	8.52083	76	63	0	1	0	0	0	1	0	0
929	0	m	1	9.22917	52	50	0	0	0	1	1	0	0	0
931	1	w	1	11.9375	61	61	1	0	0	1	0	1	0	0
933	0	w	0	7.875	59	33	0	0	0	0	1	1	0	0
935	0	w	0	11.8429	46	33	0	0	0	0	1	0	0	0
936	0	w	0	14.2292	50	36	0	0	0	0	1	0	0	0
937	0	w	0	7.88125	46	14	0	0	0	0	0	0	0	0
938	0	w	0	16.8542	76	31	0	0	0	1	1	1	0	0
942	0	m	0	6.4375	20	37	0	0	0	1	0	0	0	0
944	0	w	0	11.6875	62	48	0	0	1	0	0	0	0	0
945	1	w	0	43.2708	73	34	0	0	0	1	0	0	0	0
948	0	w	0	6.33333	56	33	0	0	0	0	1	0	0	0
949	0	m	0	16.9	75	44	0	1	0	1	1	0	0	0
951	0	m	0	7.41667	48	30	0	0	0	0	0	0	0	0
953	0	w	0	4.89583	43	21	0	1	0	0	1	0	0	1
955	0	m	0	6.64583	28	23	0	0	0	0	0	0	0	0
957	1	w	1	7.91667	70	59	0	0	1	1	1	0	0	1
958	0	m	1	17.1458	64	60	0	0	0	0	1	0	0	0
959	0	w	0	24.2708	68	34	0	0	0	0	1	0	0	0
960	0	w	0	25.2292	55	31	0	0	0	0	1	0	0	0
961	1	w	1	21.9583	66	42	0	0	0	0	1	1	0	0
964	0	m	0	6.72917	78	47	0	1	0	0	1	0	1	0
965	0	m	0	3.94792	78	51	0	1	0	1	1	0	0	0
966	0	m	0	5.70833	32	50	0	0	0	0	1	0	1	0
970	0	m	0	16.1875	48	49	0	0	0	0	1	1	0	0
971	0	w	0	11.3125	62	23	0	0	0	0	0	0	0	0
973	0	m	0	4.02083	54	33	0	0	0	0	1	0	0	0
975	0	m	0	10.5417	48	41	0	0	0	0	1	0	0	1
988	0	m	0	86.8617	67	52	0	1	0	0	0	1	0	0
989	0	w	1	37.1875	41	37	0	0	0	0	1	0	0	0
994	0	w	1	8.79917	68	33	0	0	0	0	0	0	0	0
995	0	w	0	25.5625	69	39	0	0	0	0	0	0	0	0
996	1	m	1	37.1042	58	61	0	0	0	0	0	0	0	1
998	0	m	1	21.9792	73	52	0	0	0	0	0	0	1	0
1000	0	m	1	31.7083	55	30	0	0	0	0	0	0	0	1
1001	0	m	1	9.4375	44	45	0	0	0	0	0	0	0	0
1004	0	m	1	4.85417	70	52	0	0	0	0	0	1	0	0
1008	0	w	0	7.25	89	26	0	0	0	0	0	1	0	0
1010	0	w	0	16.4067	24	38	0	0	0	0	0	0	0	0
1018	0	w	1	3.97917	74	66	0	0	0	1	0	1	1	0
1024	0	m	1	14.375	53	43	0	0	0	0	1	0	0	0
1028	0	m	0	17.75	45	33	0	1	0	0	0	0	0	0
1029	0	m	0	31.8333	48	48	0	0	0	1	0	0	0	0
1031	0	m	1	4.41667	80	59	0	1	0	0	0	1	0	0
1032	0	w	0	3	73	28	0	1	0	0	0	0	0	0
1035	0	m	1	8.14583	73	48	0	1	0	1	0	1	1	0
1037	0	m	0	21.8542	56	28	0	0	0	0	1	0	0	0
1038	0	m	0	13.0337	36	20	0	0	0	0	0	0	0	0
1043	0	m	0	17.5208	78	52	0	0	0	0	0	1	0	0
1047	0	w	0	5.64583	80	46	0	0	0	1	0	1	1	0
1048	0	m	0	36.5833	47	30	0	0	0	0	1	0	0	1
1052	0	w	0	20.2292	50	39	0	0	0	0	0	0	0	0
1060	0	m	1	13.8958	71	55	1	1	0	1	1	1	1	0
1069	0	w	0	22.3542	69	58	0	1	0	1	0	1	0	0
1072	0	w	0	12.5208	61	23	0	0	0	0	1	0	0	0
1088	0	w	0	38.5	49	42	0	0	0	0	1	0	0	0
1093	0	m	0	11.375	28	41	0	0	0	1	0	0	0	0
1096	0	w	0	35.7292	23	40	0	0	0	0	0	0	0	0
1098	0	w	1	3.125	83	66	1	0	0	0	1	0	1	0
1101	0	m	0	32.9167	69	60	0	0	0	0	1	1	0	0
1103	0	w	0	9.41667	53	31	0	0	0	0	0	0	0	1
1111	0	w	0	8.79167	54	52	0	0	0	0	0	0	0	0
1113	0	m	0	6.4375	43	34	0	0	0	0	1	0	0	0
1124	0	w	0	7.67417	59	50	0	0	0	0	0	1	0	0
1127	0	w	0	5.52083	61	38	0	0	0	0	0	0	0	0
1130	0	w	0	25	76	52	0	0	0	0	0	1	0	0
1136	0	m	0	66.2708	41	48	0	0	0	0	0	0	0	0
1137	0	w	1	12.2292	54	34	0	0	0	0	0	0	0	0
1138	0	m	1	6.9375	64	38	1	0	0	0	0	1	0	0
1141	0	w	0	18.875	70	42	0	0	0	0	1	0	0	0
1144	0	m	1	7.6875	83	54	0	0	0	0	0	1	0	0
1145	0	w	0	61.5833	74	45	0	1	0	0	1	1	0	0
1148	0	m	0	34.2917	72	59	0	0	0	0	0	0	0	0
1151	0	m	0	6.625	45	36	0	0	0	0	0	0	0	0
1157	0	w	0	35.4792	84	48	0	0	0	1	0	1	0	0
1167	0	m	0	3.66667	47	35	0	0	0	0	0	0	0	0
1171	0	m	0	50.2083	61	44	0	1	0	0	0	1	1	0
1181	0	w	0	39.5208	72	54	1	0	0	0	0	0	0	0
1182	0	m	0	39.2379	63	47	0	0	0	0	0	1	0	0
1183	0	m	0	11.125	63	36	0	0	0	0	0	1	0	0
1187	0	w	1	3	79	50	0	1	0	1	1	1	0	0
1188	0	m	0	38.9167	72	32	0	1	0	1	1	0	1	0
1192	0	m	0	29	78	65	0	0	1	1	1	1	1	0
1195	0	m	0	7.795	59	54	0	0	0	0	1	1	0	0
1206	0	m	0	21.6667	20	27	0	0	0	0	0	0	0	0
1208	0	m	1	7.875	61	53	1	0	0	0	0	1	0	0
1212	0	w	0	10.3783	47	30	0	0	0	0	0	0	0	0
1221	0	w	0	14.6042	48	38	0	0	0	0	0	0	0	0
1225	0	m	0	18.8542	80	40	0	0	0	0	0	0	0	0
1232	0	w	1	13.6667	50	27	0	0	0	1	0	0	0	0
1252	0	m	1	22.0625	57	44	0	1	0	1	1	1	0	0
1254	0	m	0	5.72917	48	47	0	0	1	0	0	0	0	0
1257	0	w	1	36.875	70	59	0	0	0	0	0	0	0	0
1260	1	m	1	14.7292	77	58	0	1	0	1	0	1	0	0
1270	0	w	0	9.66583	65	23	0	0	0	0	0	0	0	0
1273	0	m	1	10.1042	54	54	0	0	0	0	1	0	0	0
1274	0	m	0	22.4167	49	55	0	0	0	0	0	1	0	0
1280	0	m	1	6.16667	59	33	0	0	0	0	0	0	0	0
1285	0	m	1	4.85417	73	62	0	0	0	0	0	1	0	0
1289	0	m	0	22.7708	72	54	1	1	0	1	0	1	1	0
1300	0	w	0	12.8992	54	37	0	0	1	0	0	0	0	0
1301	0	w	1	13.6042	48	23	0	0	0	1	0	0	0	0
1304	0	m	0	10.5417	43	42	0	0	0	0	0	0	0	0
1327	0	m	1	11.625	66	37	1	1	0	1	0	1	0	0
1329	0	m	1	9.85417	93	46	0	1	0	0	0	1	0	0
1331	0	w	0	5.375	42	33	0	0	0	0	0	0	0	0
1335	0	m	1	14.4167	70	54	0	0	1	0	0	0	0	1
1336	0	m	0	13.6667	77	39	0	0	0	0	1	1	0	0
1337	0	w	0	85.3542	58	35	0	0	0	0	0	0	0	0
1350	0	w	0	5.76042	89	53	0	0	0	0	0	1	0	0
1370	0	w	0	22.9375	54	38	0	1	0	0	0	1	1	0
1372	0	w	0	12.7708	54	60	0	0	0	0	0	0	0	0
1376	0	m	0	10.3542	41	64	0	0	1	0	1	0	0	0
1383	0	w	0	9.89583	47	38	0	0	0	0	0	0	0	0
1392	0	m	0	33.9792	62	27	0	0	0	1	1	0	0	0
1397	0	w	1	8.6025	53	33	0	0	0	0	0	0	0	0
1413	1	w	0	51.0833	61	58	0	0	0	0	0	1	1	0
1416	0	w	0	10.4646	44	29	0	0	0	0	0	0	0	0
1421	0	m	1	5.91667	78	50	0	1	0	0	1	0	0	1
1423	0	m	0	12.3125	67	50	0	0	1	0	1	1	0	0
1424	0	m	1	10.25	42	52	0	1	1	0	1	0	0	1
1428	0	w	0	5.58333	69	57	0	0	0	0	0	1	0	0
1429	0	w	1	31.2917	69	33	0	0	0	0	0	1	0	0
1432	0	w	1	38.7638	78	54	0	0	0	0	0	1	0	0
1434	0	w	0	20.8067	23	28	0	0	0	0	0	0	0	0
1437	0	w	0	25.7292	43	59	0	0	0	0	0	1	0	1
1455	0	w	0	14.75	30	22	0	0	0	0	1	0	0	0
1463	0	m	0	5.6875	44	36	0	0	0	0	0	0	0	0
1465	0	m	1	10.8125	74	32	0	0	0	1	0	1	0	0
1482	0	m	0	3.02417	87	54	0	0	0	0	0	0	0	0
1483	1	w	0	75.75	74	52	0	0	1	0	1	0	0	0
1486	0	w	0	4.85667	36	22	0	0	0	0	0	0	0	0
1487	0	w	0	9.60417	76	39	0	0	0	0	1	0	0	0
1488	0	m	0	15.8262	23	27	0	0	0	0	0	0	0	0
1501	0	m	0	9.875	57	34	0	1	0	1	0	0	1	0
1510	0	m	1	8.02083	79	56	0	0	0	1	0	1	0	0
1517	0	m	1	4.60417	71	56	0	0	0	1	1	1	0	0
1519	0	m	0	77.9179	28	45	0	0	0	0	0	0	0	0
1520	0	m	0	11.875	40	41	1	0	0	0	0	0	0	1
1523	0	m	1	58.8125	74	53	1	1	0	0	1	1	0	0
1524	0	w	0	39.9583	70	34	0	0	0	0	0	0	0	0
1530	0	m	1	11.4375	72	60	1	1	0	0	1	0	0	0
1534	0	w	1	34.0417	65	38	0	0	0	1	0	1	0	0
1536	0	m	0	6.17333	67	60	0	0	1	0	0	1	0	1
1538	0	m	0	16.5417	44	29	0	0	0	0	0	0	0	0
1553	0	m	1	23.375	56	38	0	0	0	0	0	0	0	0
1558	0	m	0	7.89583	41	33	0	0	0	0	0	0	0	0
1562	0	w	0	111.104	32	37	0	0	0	0	0	1	0	0
1572	0	w	1	8.89583	88	49	0	1	0	0	0	1	1	0
1574	0	w	0	23.875	75	56	0	0	0	0	1	1	0	0
1576	0	w	0	9.79167	67	37	0	0	0	0	0	0	0	0
1593	0	m	1	5.58333	82	58	0	1	1	0	0	0	0	0
1594	0	m	1	11.4167	55	37	0	1	0	0	0	1	0	0
1600	0	m	0	19.9583	52	51	0	0	0	0	1	0	0	0
1604	0	m	1	5.75	82	61	1	1	0	1	1	1	0	0
1605	0	m	0	6.85417	67	36	0	0	0	0	0	0	0	0
1615	0	w	0	16.3958	73	57	0	0	0	0	0	0	0	0
1620	0	m	0	5.79167	77	51	0	1	0	1	0	1	1	0
1621	0	m	1	13.4167	56	65	0	0	0	0	0	0	0	0
1633	0	m	0	43.4812	80	64	0	0	0	1	0	1	0	0
1634	0	m	0	12.0812	80	41	0	0	0	1	0	1	0	0
1644	0	m	0	6.625	86	43	0	0	0	0	1	1	1	0
1650	0	m	0	5.04167	30	31	0	0	0	0	0	0	0	0
1655	0	w	1	12.4167	66	43	0	0	0	1	0	0	0	0
1658	0	m	0	14.2742	38	34	0	0	0	0	0	0	0	1
1661	0	m	0	5.5625	88	40	0	0	0	1	0	1	0	0
1670	0	m	1	15.9583	80	49	0	1	0	0	1	0	0	0
1675	0	m	0	20.6875	83	26	0	0	0	0	0	1	0	0
1679	0	m	1	3.625	28	33	0	0	0	0	0	0	0	0
1680	0	m	1	21.8958	80	39	0	1	0	0	1	1	0	0
1684	0	m	1	42.7292	22	50	0	0	0	1	0	0	1	0
1696	0	m	0	5.8375	74	44	0	1	0	1	0	0	0	0
1701	0	m	0	16.7083	68	33	0	0	0	0	0	0	0	0
1706	0	m	0	33.7917	45	49	0	0	0	0	0	0	0	0
1711	0	m	1	15.375	69	69	1	1	1	1	1	1	1	0
1715	0	m	1	3.22917	62	46	0	0	1	0	0	0	0	0
1716	0	m	0	14.9583	58	43	0	1	0	0	0	1	0	1
1718	0	m	0	28.0421	32	19	0	0	0	0	0	0	0	0
1719	0	m	1	20.875	71	69	0	0	1	1	0	1	0	1
1723	1	m	1	7.375	57	31	0	0	0	0	0	0	0	0
1740	0	m	0	14.3958	35	33	0	0	0	0	0	0	0	0
1758	1	w	0	11.8958	47	21	0	0	0	0	0	0	0	0
1760	0	w	0	11.8958	74	37	0	0	1	0	1	1	0	0
1761	1	w	0	4.58333	74	49	0	0	1	0	1	1	0	0
1764	0	m	0	12.125	56	64	0	0	0	0	0	1	0	0
1765	0	w	0	15.9375	29	39	0	0	0	0	0	0	0	1
1766	0	m	0	26.8542	23	21	0	0	0	0	0	0	0	0
1775	0	m	1	10.0833	71	30	0	1	0	0	0	1	0	0
1778	0	m	1	29.8125	75	47	1	0	1	0	0	1	0	0
1779	1	w	1	5.125	30	48	0	0	0	0	0	0	0	0
1784	0	m	1	54.2292	59	54	1	0	0	0	0	1	1	0
1792	0	m	1	6.77083	78	46	0	1	0	1	0	1	1	1
1798	0	w	1	16.975	54	29	0	0	0	0	1	0	0	0
1803	0	m	1	5.95833	69	69	1	0	1	0	0	0	0	1
1804	0	m	1	5.85417	83	49	0	0	0	0	0	1	0	0
1807	0	m	0	21.0208	61	32	0	1	0	0	0	0	0	0
1812	0	m	0	27.6667	72	32	0	0	0	0	0	0	0	1
1813	0	w	0	18.7292	72	34	0	0	0	0	0	1	0	0
1818	0	m	0	49.44	70	53	0	0	0	0	0	1	1	0
1832	1	m	0	32.9375	69	47	0	0	0	1	0	0	0	0
1835	0	m	0	19.5833	67	35	1	1	0	0	1	1	0	0
1836	0	w	0	18.0417	71	41	0	0	0	0	0	0	0	0
1842	0	m	0	8.97917	22	34	0	0	0	0	0	0	0	0
1854	0	m	0	4.79167	65	48	0	1	1	1	1	0	1	0
1855	0	m	0	9.70833	61	53	0	0	0	0	1	0	0	0
1856	0	m	0	12.9792	73	22	0	0	1	0	1	1	0	0
1857	0	m	0	17.5625	65	32	0	0	0	0	0	0	0	0
1870	0	m	0	41.7083	57	46	0	0	0	0	1	1	0	0
1890	0	w	1	12.2917	54	33	0	0	0	0	1	0	0	0
1899	0	m	0	3.95	19	29	0	0	0	0	0	0	0	0
1901	0	m	0	65.6875	71	47	0	0	0	1	0	1	0	0
1911	0	m	0	17.0833	74	60	0	0	0	0	0	1	0	0
1912	0	m	0	4.54167	29	30	0	0	0	0	0	0	0	1
1915	0	w	0	3.95	66	35	0	0	0	0	1	0	0	0
1917	0	m	1	3.4375	76	73	0	1	0	1	0	1	0	0
1921	0	m	0	71.9792	42	42	0	0	0	0	0	0	0	0
1924	0	w	0	13.7292	47	63	0	0	1	0	0	0	0	1
1932	0	w	1	6.91667	75	42	0	0	0	0	0	0	0	0
1935	0	w	1	4.52083	77	67	0	0	0	0	0	1	0	0
1943	0	w	1	3.72917	75	39	0	1	1	1	1	1	1	0
1945	0	w	0	13.625	57	54	0	0	0	0	1	0	0	0
1946	0	w	0	5.17708	83	60	0	0	0	0	0	0	0	0
1959	0	m	0	21.7917	54	42	0	0	0	0	0	0	0	0
1970	0	m	1	36.0208	76	53	0	1	0	1	1	1	0	0
1981	1	w	1	16.9375	65	49	0	0	0	1	1	0	1	0
1984	0	m	0	25.5833	43	31	0	0	0	0	0	1	0	0
1987	0	w	1	13.0833	33	43	0	0	0	0	0	0	0	0
1992	0	m	1	18.2917	62	50	0	0	0	0	1	1	0	0
2009	0	w	1	7.29208	23	22	0	0	0	0	0	0	0	0
2013	0	w	0	4.6825	46	44	0	0	0	0	0	0	0	0
2025	0	m	0	6.75	32	24	0	0	0	0	0	0	0	0
2026	0	w	0	23.7804	47	30	0	0	1	0	1	0	0	1
2028	0	w	1	6.54167	82	58	0	0	0	0	0	1	0	0
2031	1	w	0	42.8333	71	35	0	0	0	0	0	1	0	0
2032	0	m	1	7.08333	86	48	0	1	0	1	1	1	0	0
2039	0	m	0	26.5442	43	36	0	0	0	0	0	0	0	0
2043	1	m	1	4.80875	70	72	0	0	0	0	1	1	0	0
2044	0	w	0	5.39167	85	58	0	0	0	0	1	0	0	0
2051	0	w	0	7.72917	50	27	0	0	0	0	0	0	0	0
2057	0	w	0	15.5208	78	43	0	0	0	1	1	1	1	0
2064	0	w	0	26.5833	57	26	0	0	0	0	0	0	0	0
2081	0	m	1	10.75	74	45	0	1	0	0	0	1	0	1
2083	0	m	0	11.4583	78	48	0	1	1	1	0	1	1	0
2086	0	m	0	22.125	78	49	0	1	1	1	0	1	1	0
2089	0	m	0	7.43792	83	52	0	0	0	0	0	0	0	0
2091	0	m	1	13.4792	73	45	0	0	0	0	0	0	0	0
2094	0	m	1	9.29167	83	70	1	1	0	1	0	1	1	0
2099	0	m	1	31.7708	59	40	0	0	0	0	0	1	0	1
2100	0	w	0	15.0833	40	32	0	0	0	0	0	0	0	0
2103	0	w	0	6.46042	64	64	0	0	0	0	0	0	0	0
2109	0	m	1	23.0417	61	55	0	1	0	0	0	1	0	0
2123	0	m	0	50.7742	26	45	0	0	0	0	0	0	0	0
2132	0	m	1	3.5625	76	61	0	0	0	0	0	0	0	0
2136	0	w	0	12.9338	47	44	1	1	0	0	0	0	1	0
2144	0	m	0	6.68667	47	46	0	0	0	0	0	0	0	0
2149	0	m	0	70.5	47	42	0	0	0	0	0	0	0	0
2151	0	m	1	3.95833	47	82	0	0	0	0	0	0	0	0
2159	0	w	0	11.6667	58	44	0	0	0	0	0	0	0	0
2162	0	w	0	6.15625	49	54	0	0	0	0	0	0	0	0
2163	0	m	1	7.0625	58	54	0	1	0	1	1	0	1	1
2166	0	m	1	14.3513	50	53	0	0	0	0	0	0	0	0
2172	0	m	0	18.875	34	45	0	0	0	0	1	0	0	0
2178	0	m	1	3.91667	60	50	1	1	0	0	0	0	0	1
2187	0	w	0	13.8833	47	40	0	0	0	0	0	0	0	0
2191	0	m	0	36.375	53	33	0	0	0	0	0	0	0	1
2200	0	m	0	33.5417	18	34	0	0	0	0	0	0	0	0
2205	0	m	0	7.29167	26	33	0	0	0	0	0	0	0	0
2207	0	m	0	12.1296	74	61	0	1	0	0	1	0	0	0
2214	0	w	0	18.6667	29	52	0	0	0	0	1	0	0	0
2219	0	m	0	12.7917	60	51	0	0	0	0	0	0	0	1
2220	0	m	0	13.5625	60	65	0	0	0	0	0	0	0	1
2222	0	m	0	14.9775	53	31	0	1	0	1	0	1	0	0
2230	0	w	1	8.6875	70	63	1	1	0	1	1	1	0	0
2232	0	w	1	84.9167	73	50	0	0	0	0	0	1	1	0
2236	0	w	0	34.3333	48	23	0	0	0	0	1	0	0	0
2237	0	m	1	12.9792	77	42	0	1	0	0	0	1	1	0
2244	0	m	0	51.3125	82	48	0	0	0	0	0	1	0	0
2246	0	w	1	11.4375	74	64	0	0	0	0	0	1	0	0
2247	0	m	0	10.4625	55	30	0	0	0	0	0	0	0	0
2253	1	m	0	75.5817	59	41	1	0	1	0	1	1	0	1
2260	0	w	0	10.7917	38	36	0	0	0	0	0	0	0	0
2265	0	m	0	8.66917	48	30	0	0	0	0	1	0	0	0
2266	0	w	0	10.9583	22	44	0	0	0	1	0	0	1	0
2267	0	m	1	25.6042	73	50	1	1	1	0	0	0	0	1
2268	0	m	1	62.2917	72	53	0	0	0	0	0	1	0	0
2271	0	m	0	35.9792	60	37	0	0	0	0	1	0	0	0
2272	0	m	1	8.95833	66	36	0	0	1	0	0	0	0	1
2277	0	m	0	8.95833	59	36	0	0	0	0	0	0	0	0
2278	0	w	1	9.04167	66	23	0	0	0	0	0	0	0	0
2280	1	m	0	28.9583	68	25	0	0	0	0	0	0	0	0
2282	0	w	0	27.0833	75	60	0	0	0	0	0	0	0	0
2284	0	w	0	4.47917	78	51	1	1	0	1	1	0	0	0
2285	0	m	0	7.04167	49	29	0	0	0	0	1	0	0	0
2289	0	w	1	6.35417	67	50	0	0	0	0	0	0	0	1
2292	0	m	0	9.06583	59	34	0	0	0	0	0	0	0	0
2301	0	m	1	13.2567	65	55	0	1	1	0	1	1	1	0
2304	0	m	0	16.8958	56	63	0	0	0	0	0	0	0	0
2307	0	m	0	20.4375	60	53	0	0	0	0	1	0	0	0
2312	0	w	1	13.25	88	73	0	0	0	0	0	1	0	0
2313	0	w	1	17.125	37	32	0	0	0	0	0	0	0	1
2334	0	w	0	20.5	55	32	0	0	0	0	1	1	0	0
2340	0	w	1	6.85417	64	48	0	0	0	0	0	0	0	0
2341	0	m	0	14.5687	90	62	0	0	1	0	0	1	1	0
2344	0	m	0	12.3125	56	30	0	1	0	0	0	0	0	1
2345	0	m	1	12.1667	72	22	0	0	0	1	0	1	0	0
2348	0	m	1	11.2083	67	64	0	1	1	0	1	1	0	0
2354	0	w	1	22.7358	47	41	0	0	0	1	0	1	0	0
2366	0	w	0	8.75	20	32	0	0	0	0	0	0	0	1
2371	1	w	1	8.54167	62	52	0	0	0	0	0	1	0	1
2377	0	m	1	18.5	82	64	0	0	1	0	0	1	0	1
2384	0	m	1	7.90958	46	20	0	0	0	0	0	0	0	0
2386	1	m	0	35.6917	27	22	0	0	0	0	0	0	0	0
2388	0	m	0	23.9962	50	24	0	0	0	0	0	0	0	1
2390	0	m	0	52.6875	66	38	0	0	0	1	1	0	0	0
2392	0	w	1	15.0208	58	37	0	0	0	0	0	0	0	1
2397	0	m	1	13.4375	54	56	0	0	0	0	0	0	0	0
2403	0	m	0	14.375	43	37	0	0	0	0	0	0	0	1
2407	0	m	1	8.01708	71	52	1	1	0	0	0	0	0	0
2412	0	m	1	12.4167	67	61	0	0	0	1	1	1	0	0
2431	0	m	1	4.5	51	57	0	0	0	0	0	0	0	1
2432	0	m	1	6.33333	74	53	0	1	1	0	0	0	0	0
2440	0	m	1	25.5208	81	54	1	0	0	0	0	1	0	0
2441	0	w	1	7.79167	73	61	0	0	0	0	0	1	0	0
2444	0	m	1	56.6604	71	68	0	0	0	0	0	1	0	0
2451	0	m	0	14.9375	83	47	0	1	0	0	0	0	1	0
2455	0	m	1	7.875	46	37	0	0	0	0	0	0	0	0
2457	0	w	1	15.1004	52	34	0	0	0	1	0	1	0	1
2470	0	m	0	27.9583	73	59	0	0	0	0	0	1	1	0
2476	0	w	1	12.3125	82	59	0	0	0	0	1	1	0	0
2481	0	w	0	26.9583	77	41	0	1	0	1	1	0	0	0
2490	0	w	0	47.3958	57	23	0	0	0	0	1	0	0	0
2494	0	w	0	4.125	76	55	0	1	0	1	1	0	1	0
2503	0	m	0	6.04167	47	35	0	0	1	0	1	0	0	0
2510	0	m	0	5.64583	49	35	0	1	0	1	0	0	0	0
2511	0	w	1	10.25	86	45	0	1	0	0	1	0	0	0
2513	0	w	1	14.6667	62	41	0	0	1	1	0	1	0	0
2514	0	w	0	23.9583	33	24	0	0	0	0	0	0	0	0
2515	0	m	1	5.625	74	54	1	1	0	0	0	1	0	0
2518	0	w	1	18.1458	44	63	0	0	0	0	0	0	0	0
2530	0	w	1	22.7708	45	28	0	0	0	1	1	0	0	0
2533	1	m	1	15.3958	78	50	1	0	0	0	0	1	0	0
2537	0	m	0	8.79167	75	61	1	0	0	0	1	0	1	1
2539	0	m	0	10.0117	76	64	0	0	0	0	0	1	0	0
2548	0	m	1	21.4583	63	35	0	0	0	0	0	0	0	0
2549	0	m	0	9.6525	39	23	0	0	0	1	1	0	1	0
2555	1	m	1	7.91667	65	52	1	0	0	0	0	0	1	0
2557	0	m	1	16.5208	58	38	0	0	0	1	1	1	0	0
2558	0	m	1	12.3333	70	56	0	0	0	0	1	1	1	0
2560	0	m	1	4.4375	69	44	1	0	0	0	1	0	0	0
2572	0	m	1	17.8958	70	42	1	0	0	0	1	0	0	1
2577	0	m	1	8.08333	69	68	0	0	0	1	0	1	0	0
2579	0	w	1	5.02417	74	44	0	0	0	0	1	0	0	0
2580	0	m	0	6.58875	54	59	0	1	0	0	0	0	0	0
2586	0	m	1	11.375	59	49	0	0	0	0	0	0	0	0
2593	0	m	0	7.75	57	50	0	0	0	0	0	0	0	0
2594	0	m	1	8.97917	57	46	0	0	0	0	0	0	0	0
2596	0	w	0	11.25	26	32	0	0	0	0	0	1	0	0
2599	0	m	0	11.7083	78	53	0	1	0	0	0	1	0	0
2600	0	m	1	3.16667	82	72	0	1	0	0	1	0	0	0
2603	0	m	0	26.5625	39	39	0	0	0	0	1	0	1	0
2620	0	m	0	5.60417	58	51	0	0	0	1	0	1	0	0
2621	0	m	1	11.1875	69	54	0	0	0	0	1	0	0	1
2628	0	w	1	12.6667	54	56	0	0	0	0	0	1	0	0
2639	0	m	1	12.375	76	59	0	0	0	0	0	1	0	0
2644	0	w	0	9.75	27	35	0	0	0	0	0	0	0	0
2647	0	m	0	3.875	76	62	0	1	1	1	1	1	1	1
2674	0	w	0	7.89583	53	48	0	0	0	0	0	0	0	0
2675	0	m	0	25.1083	54	36	0	0	0	0	0	0	0	0
2679	0	m	0	17.9817	44	33	0	0	0	0	0	0	0	0
2681	0	m	1	31.5833	77	52	0	0	0	0	1	1	0	0
2687	0	m	0	5.70833	38	48	0	0	0	0	0	0	0	0
2692	0	m	1	24.4167	79	48	0	1	0	0	1	1	1	0
2694	0	w	0	3.5	75	45	0	0	0	0	1	0	1	0
2704	0	w	1	13.5625	68	44	0	0	0	0	0	1	0	1
2708	0	w	0	13.5067	40	38	0	0	0	0	0	0	0	0
2718	0	m	1	6.40958	87	42	0	0	0	0	0	0	0	0
2724	0	w	0	4.52083	77	52	0	0	0	1	1	1	0	0
2725	0	w	1	4.04167	77	62	0	0	0	1	1	1	0	0
2730	0	m	0	22.5775	29	28	0	0	1	0	0	0	0	0
2731	0	m	1	27.8542	88	48	0	0	0	0	1	1	0	0
2732	0	w	1	21.0625	83	63	0	0	0	0	1	0	0	0
2738	0	w	0	19.4254	59	46	0	0	1	0	0	1	0	0
2741	0	m	0	21.0417	49	38	0	0	0	1	1	0	0	0
2753	0	w	1	3.625	81	66	0	0	0	0	0	1	0	0
2758	0	w	0	30.7292	51	29	0	0	0	0	1	0	0	0
2761	0	w	0	12.0625	54	53	1	0	0	0	1	0	0	0
2762	0	w	0	45.1458	73	67	0	0	0	1	1	1	0	0
2766	0	m	0	65.7917	66	66	0	0	0	0	1	0	0	0
2768	0	m	0	16.9167	40	43	0	0	0	0	0	0	0	0
2770	0	w	0	6.95833	72	56	0	0	0	0	1	0	0	0

## Sheet: mainAnalysis
encID	start	end	ischemia	do2I_mean	do2I_min	do2I_hb_mean	do2I_khi_mean	do2I_sao2_mean	age	mh_pAVK	mh_Herzinsuffizienz	mh_Diabetes_mellitus
1	0	235860	0	565.333	543.899	10.0488	4.35	96.5038	52	0	0	0
1	235860	237300	0	565.333	543.899	10.0488	4.35	96.5038	52	0	0	0
1	237300	239040	0	565.333	543.899	10.0488	4.35	96.5038	52	0	0	0
1	239040	245640	0	565.333	543.899	10.0488	4.35	96.5038	52	0	0	0
1	245640	274620	0	567.327	543.899	9.83254	4.46667	96.5038	52	0	0	0
1	274620	289440	0	567.327	543.899	9.83254	4.46667	96.5038	52	0	0	0
1	289440	290100	0	567.327	543.899	9.83254	4.46667	96.5038	52	0	0	0
1	290100	311400	0	567.327	543.899	9.83254	4.46667	96.5038	52	0	0	0
1	311400	315060	0	567.327	543.899	9.83254	4.46667	96.5038	52	0	0	0
1	315060	320880	0	567.327	543.899	9.83254	4.46667	96.5038	52	0	0	0
1	320880	325800	0	567.327	543.899	9.83254	4.46667	96.5038	52	0	0	0
1	325800	328860	0	567.327	543.899	9.83254	4.46667	96.5038	52	0	0	0
1	328860	330600	0	567.327	543.899	9.83254	4.46667	96.5038	52	0	0	0
1	330600	331860	0	567.327	543.899	9.83254	4.46667	96.5038	52	0	0	0
1	331860	341940	0	567.327	543.899	9.83254	4.46667	96.5038	52	0	0	0
1	341940	346680	0	567.327	543.899	9.83254	4.46667	96.5038	52	0	0	0
1	346680	347640	0	567.327	543.899	9.83254	4.46667	96.5038	52	0	0	0
1	347640	352680	0	567.327	543.899	9.83254	4.46667	96.5038	52	0	0	0
1	352680	355620	0	567.327	543.899	9.83254	4.46667	96.5038	52	0	0	0
1	355620	371640	0	567.327	543.899	9.83254	4.46667	96.5038	52	0	0	0
1	371640	379200	0	567.327	543.899	9.83254	4.46667	96.5038	52	0	0	0
1	379200	385500	0	567.327	543.899	9.83254	4.46667	96.5038	52	0	0	0
1	385500	400560	0	567.327	543.899	9.83254	4.46667	96.5038	52	0	0	0
1	400560	408000	0	567.327	543.899	9.83254	4.46667	96.5038	52	0	0	0
1	408000	409920	0	567.327	543.899	9.83254	4.46667	96.5038	52	0	0	0
1	409920	414360	0	567.327	543.899	9.83254	4.46667	96.5038	52	0	0	0
1	414360	425100	0	567.327	543.899	9.83254	4.46667	96.5038	52	0	0	0
1	425100	430620	0	567.327	543.899	9.83254	4.46667	96.5038	52	0	0	0
1	430620	436680	0	567.327	543.899	9.83254	4.46667	96.5038	52	0	0	0
1	436680	446340	0	567.327	543.899	9.83254	4.46667	96.5038	52	0	0	0
1	446340	447840	0	567.327	543.899	9.83254	4.46667	96.5038	52	0	0	0
1	447840	455760	0	557.607	543.899	9.70714	4.45	96.5038	52	0	0	0
1	455760	456480	0	557.607	543.899	9.70714	4.45	96.5038	52	0	0	0
1	456480	480600	0	571.314	571.314	9.4	4.7	96.5038	52	0	0	0
1	480600	496680	0	560.478	549.641	9.32	4.65	96.5038	52	0	0	0
1	496680	501420	0	560.478	549.641	9.32	4.65	96.5038	52	0	0	0
1	501420	515580	0	560.478	549.641	9.32	4.65	96.5038	52	0	0	0
1	515580	516300	0	560.478	549.641	9.32	4.65	96.5038	52	0	0	0
1	516300	534060	0	553.624	549.641	9.02	4.75	96.5038	52	0	0	0
1	534060	542400	0	553.624	549.641	9.02	4.75	96.5038	52	0	0	0
1	542400	545580	0	553.624	549.641	9.02	4.75	96.5038	52	0	0	0
1	545580	546480	0	553.624	549.641	9.02	4.75	96.5038	52	0	0	0
1	546480	549840	0	553.624	549.641	9.02	4.75	96.5038	52	0	0	0
1	549840	557760	0	553.624	549.641	9.02	4.75	96.5038	52	0	0	0
1	557760	558720	0	553.624	549.641	9.02	4.75	96.5038	52	0	0	0
1	558720	565860	0	553.624	549.641	9.02	4.75	96.5038	52	0	0	0
1	565860	571080	0	553.624	549.641	9.02	4.75	96.5038	52	0	0	0
1	571080	577200	0	553.624	549.641	9.02	4.75	96.5038	52	0	0	0
1	577200	577740	0	553.624	549.641	9.02	4.75	96.5038	52	0	0	0
1	577740	598800	0	553.624	549.641	9.02	4.75	96.5038	52	0	0	0
1	598800	630900	0	553.624	549.641	9.02	4.75	96.5038	52	0	0	0
1	630900	635160	0	553.624	549.641	9.02	4.75	96.5038	52	0	0	0
1	635160	642480	0	552.495	549.641	9.09667	4.7	96.5038	52	0	0	0
1	642480	654360	0	552.495	549.641	9.09667	4.7	96.5038	52	0	0	0
1	654360	658500	0	552.495	549.641	9.09667	4.7	96.5038	52	0	0	0
1	658500	661740	0	552.495	549.641	9.09667	4.7	96.5038	52	0	0	0
1	661740	666540	0	552.495	549.641	9.09667	4.7	96.5038	52	0	0	0
1	666540	667140	0	552.495	549.641	9.09667	4.7	96.5038	52	0	0	0
1	667140	679500	0	552.495	549.641	9.09667	4.7	96.5038	52	0	0	0
1	679500	682800	0	552.495	549.641	9.09667	4.7	96.5038	52	0	0	0
1	682800	683460	0	552.495	549.641	9.09667	4.7	96.5038	52	0	0	0
1	683460	708420	0	552.495	549.641	9.09667	4.7	96.5038	52	0	0	0
1	708420	730740	0	552.495	549.641	9.09667	4.7	96.5038	52	0	0	0
1	730740	733740	0	552.495	549.641	9.09667	4.7	96.5038	52	0	0	0
1	733740	744600	0	552.837	550.236	8.85556	4.83333	96.5038	52	0	0	0
1	744600	749100	0	552.837	550.236	8.85556	4.83333	96.5038	52	0	0	0
1	749100	757920	0	552.837	550.236	8.85556	4.83333	96.5038	52	0	0	0
1	757920	766080	0	552.837	550.236	8.85556	4.83333	96.5038	52	0	0	0
1	766080	819240	0	546.5	538.597	8.75556	4.83333	96.5038	52	0	0	0
1	819240	823620	0	546.5	538.597	8.75556	4.83333	96.5038	52	0	0	0
1	823620	832500	0	546.5	538.597	8.75556	4.83333	96.5038	52	0	0	0
1	832500	840900	0	546.5	538.597	8.75556	4.83333	96.5038	52	0	0	0
1	840900	887820	0	550.119	538.597	8.59	4.96	96.5038	52	0	0	0
1	887820	950400	0	534.136	427.602	8.39722	4.91667	96.5038	52	0	0	0
1	950400	983640	0	536.24	427.602	8.32048	4.98571	96.5038	52	0	0	0
1	983640	1020120	0	533.836	427.602	8.28778	4.98333	96.5038	52	0	0	0
1	1020120	1033680	0	532.883	427.602	8.24533	5	96.5038	52	0	0	0
1	1033680	1043880	0	532.883	427.602	8.24533	5	96.5038	52	0	0	0
1	1043880	1056060	0	532.883	427.602	8.24533	5	96.5038	52	0	0	0
1	1056060	1059780	0	532.883	427.602	8.24533	5	96.5038	52	0	0	0
1	1059780	1081800	0	532.883	427.602	8.24533	5	96.5038	52	0	0	0
1	1081800	1086660	0	532.883	427.602	8.24533	5	96.5038	52	0	0	0
1	1086660	1087260	0	532.883	427.602	8.24533	5	96.5038	52	0	0	0
1	1087260	1110420	0	540.711	427.602	8.13778	5.15	96.5038	52	0	0	0
1	1110420	1191300	0	519.942	427.602	7.7901	5.18	96.5038	52	0	0	0
1	1191300	1197360	0	519.942	427.602	7.7901	5.18	96.5038	52	0	0	0
1	1197360	1247640	0	541.081	517.944	7.60794	5.5	96.5038	52	0	0	0
1	1247640	1355280	0	541.081	517.944	7.60794	5.5	96.5038	52	0	0	0
1	1355280	1402980	0	517.944	517.944	7.55714	5.3	96.5038	52	0	0	0
1	1402980	1436760	0						52	0	0	0
1	1436760	1461540	0						52	0	0	0
1	1461540	1492620	0						52	0	0	0
1	1492620	1600260	0						52	0	0	0
1	1600260	1772700	0						52	0	0	0
1	1772700	1783380	0						52	0	0	0
1	1783380	1869120	0						52	0	0	0
1	1869120	1908000	0						52	0	0	0
1	1908000	1963320	0						52	0	0	0
1	1963320	2094600	0						52	0	0	0
1	2094600	2163840	0						52	0	0	0
1	2163840	2327760	0						52	0	0	0
1	2327760	2489400	0						52	0	0	0
2	0	235860	0						58	0	0	0
2	235860	237300	0						58	0	0	0
2	237300	239040	0						58	0	0	0
2	239040	245640	0						58	0	0	0
2	245640	274620	0						58	0	0	0
2	274620	289440	0						58	0	0	0
2	289440	290100	0						58	0	0	0
2	290100	311400	0						58	0	0	0
2	311400	315060	0						58	0	0	0
2	315060	320880	0						58	0	0	0
2	320880	325800	0						58	0	0	0
2	325800	328860	0						58	0	0	0
2	328860	330600	0						58	0	0	0
2	330600	331860	0						58	0	0	0
2	331860	341940	0						58	0	0	0
2	341940	346680	0						58	0	0	0
2	346680	347640	0						58	0	0	0
2	347640	352680	0						58	0	0	0
2	352680	355620	0						58	0	0	0
2	355620	371640	0						58	0	0	0
2	371640	379200	0						58	0	0	0
2	379200	385500	0						58	0	0	0
2	385500	400560	0						58	0	0	0
2	400560	408000	0						58	0	0	0
2	408000	409920	0						58	0	0	0
2	409920	414360	0						58	0	0	0
2	414360	425100	0						58	0	0	0
2	425100	430620	0						58	0	0	0
2	430620	436680	0						58	0	0	0
2	436680	446340	0						58	0	0	0
2	446340	447840	0						58	0	0	0
2	447840	455760	0						58	0	0	0
2	455760	456480	0						58	0	0	0
2	456480	480600	0						58	0	0	0
2	480600	496680	0						58	0	0	0
2	496680	501420	0						58	0	0	0
2	501420	515580	0						58	0	0	0
2	515580	516300	0						58	0	0	0
2	516300	534060	0						58	0	0	0
2	534060	542400	0						58	0	0	0
2	542400	545580	0						58	0	0	0
2	545580	546480	0						58	0	0	0
2	546480	549840	0						58	0	0	0
2	549840	557760	0						58	0	0	0
2	557760	558720	0						58	0	0	0
2	558720	565860	0						58	0	0	0
2	565860	571080	0						58	0	0	0
2	571080	576000	0						58	0	0	0
3	0	235860	0						83	1	0	0
3	235860	237300	0						83	1	0	0
3	237300	239040	0						83	1	0	0
3	239040	245640	0						83	1	0	0
3	245640	274620	0						83	1	0	0
3	274620	289440	0						83	1	0	0
3	289440	290100	0						83	1	0	0
3	290100	311400	0						83	1	0	0
3	311400	315060	0						83	1	0	0
3	315060	320880	0						83	1	0	0
3	320880	325800	0						83	1	0	0
3	325800	328860	0						83	1	0	0
3	328860	330600	0						83	1	0	0
3	330600	331860	0						83	1	0	0
3	331860	341940	0						83	1	0	0
3	341940	344460	0						83	1	0	0
4	0	235860	0	335.411	309.949	10.254	2.6	93.8434	78	0	0	1
4	235860	237300	0	367.72	309.949	9.99991	2.95	93.8434	78	0	0	1
4	237300	239040	0	367.72	309.949	9.99991	2.95	93.8434	78	0	0	1
4	239040	245640	0	367.72	309.949	9.99991	2.95	93.8434	78	0	0	1
4	245640	274620	0	367.72	309.949	9.99991	2.95	93.8434	78	0	0	1
4	274620	289440	0	371.349	309.949	9.80493	3.04	93.8434	78	0	0	1
4	289440	290100	0	371.349	309.949	9.80493	3.04	93.8434	78	0	0	1
4	290100	311400	0	371.349	309.949	9.80493	3.04	93.8434	78	0	0	1
4	311400	315060	0	371.349	309.949	9.80493	3.04	93.8434	78	0	0	1
4	315060	320880	0	371.349	309.949	9.80493	3.04	93.8434	78	0	0	1
4	320880	325800	0	371.349	309.949	9.80493	3.04	93.8434	78	0	0	1
4	325800	328860	0	371.349	309.949	9.80493	3.04	93.8434	78	0	0	1
4	328860	330600	0	371.349	309.949	9.80493	3.04	93.8434	78	0	0	1
4	330600	331860	0	371.349	309.949	9.80493	3.04	93.8434	78	0	0	1
4	331860	341940	0	371.349	309.949	9.80493	3.04	93.8434	78	0	0	1
4	341940	346680	0	371.349	309.949	9.80493	3.04	93.8434	78	0	0	1
4	346680	347640	0	371.349	309.949	9.80493	3.04	93.8434	78	0	0	1
4	347640	352680	0	371.349	309.949	9.80493	3.04	93.8434	78	0	0	1
4	352680	355620	0	371.349	309.949	9.80493	3.04	93.8434	78	0	0	1
4	355620	371640	0	378.871	309.949	9.48506	3.23333	93.8434	78	0	0	1
4	371640	379200	0	378.871	309.949	9.48506	3.23333	93.8434	78	0	0	1
4	379200	385500	0	378.871	309.949	9.48506	3.23333	93.8434	78	0	0	1
4	385500	400560	0	378.871	309.949	9.48506	3.23333	93.8434	78	0	0	1
4	400560	408000	0	381.138	309.949	9.21707	3.34	93.8434	78	0	0	1
4	408000	409920	0	394.236	309.949	8.90705	3.55	93.8434	78	0	0	1
4	409920	414360	0	397.594	309.949	8.75993	3.64	93.8434	78	0	0	1
4	414360	425100	0	397.594	309.949	8.75993	3.64	93.8434	78	0	0	1
4	425100	430620	0	397.594	309.949	8.75993	3.64	93.8434	78	0	0	1
4	430620	436680	0	397.594	309.949	8.75993	3.64	93.8434	78	0	0	1
4	436680	446340	0	397.594	309.949	8.75993	3.64	93.8434	78	0	0	1
4	446340	447840	0	397.594	309.949	8.75993	3.64	93.8434	78	0	0	1
4	447840	455760	0	412.606	385.011	8.47536	3.88	93.8434	78	0	0	1
4	455760	456480	0	412.606	385.011	8.47536	3.88	93.8434	78	0	0	1
4	456480	480600	0	412.606	385.011	8.47536	3.88	93.8434	78	0	0	1
4	480600	496680	0	384.141	322.323	8.22986	3.72	93.8434	78	0	0	1
4	496680	501420	0	384.141	322.323	8.22986	3.72	93.8434	78	0	0	1
4	501420	515580	0	384.141	322.323	8.22986	3.72	93.8434	78	0	0	1
4	515580	516300	0	384.141	322.323	8.22986	3.72	93.8434	78	0	0	1
4	516300	534060	0	383.711	322.323	8.03107	3.8	93.8434	78	0	0	1
4	534060	542400	0	403.026	322.323	8.12236	3.94	93.8434	78	0	0	1
4	542400	545580	0	403.026	322.323	8.12236	3.94	93.8434	78	0	0	1
4	545580	546480	0	403.026	322.323	8.12236	3.94	93.8434	78	0	0	1
4	546480	549840	0	403.026	322.323	8.12236	3.94	93.8434	78	0	0	1
4	549840	557760	0	403.026	322.323	8.12236	3.94	93.8434	78	0	0	1
4	557760	558720	0	403.026	322.323	8.12236	3.94	93.8434	78	0	0	1
4	558720	565860	0	403.026	322.323	8.12236	3.94	93.8434	78	0	0	1
4	565860	571080	0	403.026	322.323	8.12236	3.94	93.8434	78	0	0	1
4	571080	577200	0	403.026	322.323	8.12236	3.94	93.8434	78	0	0	1
4	577200	577740	0	403.026	322.323	8.12236	3.94	93.8434	78	0	0	1
4	577740	598800	0	403.026	322.323	8.12236	3.94	93.8434	78	0	0	1
4	598800	630900	0	399.661	322.323	8.18152	3.875	93.8434	78	0	0	1
4	630900	635160	0	399.661	322.323	8.18152	3.875	93.8434	78	0	0	1
4	635160	642480	0	397.376	322.323	8.41633	3.76	93.8434	78	0	0	1
4	642480	654360	0	397.376	322.323	8.41633	3.76	93.8434	78	0	0	1
4	654360	658500	0	397.376	322.323	8.41633	3.76	93.8434	78	0	0	1
4	658500	661740	0	397.376	322.323	8.41633	3.76	93.8434	78	0	0	1
4	661740	666540	0	397.376	322.323	8.41633	3.76	93.8434	78	0	0	1
4	666540	667140	0	397.376	322.323	8.41633	3.76	93.8434	78	0	0	1
4	667140	679500	0	393.964	322.323	8.47755	3.7	93.8434	78	0	0	1
4	679500	682800	0	393.964	322.323	8.47755	3.7	93.8434	78	0	0	1
4	682800	683460	0	393.964	322.323	8.47755	3.7	93.8434	78	0	0	1
4	683460	708420	0	393.964	322.323	8.47755	3.7	93.8434	78	0	0	1
4	708420	730740	0	395.157	322.323	8.74243	3.6	93.8434	78	0	0	1
4	730740	733740	0	395.157	322.323	8.74243	3.6	93.8434	78	0	0	1
4	733740	744600	0	395.157	322.323	8.74243	3.6	93.8434	78	0	0	1
4	744600	749100	0	395.157	322.323	8.74243	3.6	93.8434	78	0	0	1
4	749100	757920	0	419.435	388.233	8.98657	3.73333	93.8434	78	0	0	1
4	757920	766080	0	419.435	388.233	8.98657	3.73333	93.8434	78	0	0	1
4	766080	819240	0	389.008	388.233	9.23611	3.35	93.8434	78	0	0	1
4	819240	823620	0	389.008	388.233	9.23611	3.35	93.8434	78	0	0	1
4	823620	832500	0	389.008	388.233	9.23611	3.35	93.8434	78	0	0	1
4	832500	840900	0	389.008	388.233	9.23611	3.35	93.8434	78	0	0	1
4	840900	887820	0	389.008	388.233	9.23611	3.35	93.8434	78	0	0	1
4	887820	950400	0	373.242	356.699	8.72976	3.4	93.8434	78	0	0	1
4	950400	983640	0	341.427	326.154	8.35476	3.25	93.8434	78	0	0	1
4	983640	1015200	0	341.427	326.154	8.35476	3.25	93.8434	78	0	0	1
5	0	235860	0						43	0	0	0
5	235860	237300	0						43	0	0	0
5	237300	239040	0						43	0	0	0
5	239040	245640	0						43	0	0	0
5	245640	274620	0						43	0	0	0
5	274620	289440	0						43	0	0	0
5	289440	290100	0						43	0	0	0
5	290100	311400	0						43	0	0	0
5	311400	315060	0						43	0	0	0
5	315060	320880	0						43	0	0	0
5	320880	325800	0						43	0	0	0
5	325800	328860	0						43	0	0	0
5	328860	330600	0						43	0	0	0
5	330600	331860	0						43	0	0	0
5	331860	341940	0						43	0	0	0
5	341940	346680	0						43	0	0	0
5	346680	347640	0						43	0	0	0
5	347640	352680	0						43	0	0	0
5	352680	355620	0						43	0	0	0
5	355620	371640	0						43	0	0	0
5	371640	379200	0						43	0	0	0
5	379200	385500	0						43	0	0	0
5	385500	400560	0						43	0	0	0
5	400560	408000	0						43	0	0	0
5	408000	409920	0						43	0	0	0
5	409920	414360	0						43	0	0	0
5	414360	425100	0						43	0	0	0
5	425100	430620	0						43	0	0	0
5	430620	436680	0						43	0	0	0
5	436680	446340	0						43	0	0	0
5	446340	447840	0						43	0	0	0
5	447840	455760	0						43	0	0	0
5	455760	456480	0						43	0	0	0
5	456480	480600	0						43	0	0	0
5	480600	496680	0						43	0	0	0
5	496680	501420	0						43	0	0	0
5	501420	515580	0						43	0	0	0
5	515580	516300	0						43	0	0	0
5	516300	534060	0						43	0	0	0
5	534060	542400	0						43	0	0	0
5	542400	545580	0						43	0	0	0
5	545580	546480	0						43	0	0	0
5	546480	549840	0						43	0	0	0
5	549840	557760	0						43	0	0	0
5	557760	558720	0						43	0	0	0
5	558720	565860	0						43	0	0	0
5	565860	571080	0						43	0	0	0
5	571080	577200	0						43	0	0	0
5	577200	577740	0						43	0	0	0
5	577740	598800	0						43	0	0	0
5	598800	630900	0						43	0	0	0
5	630900	635160	0						43	0	0	0
5	635160	642480	0						43	0	0	0
5	642480	654360	0						43	0	0	0
5	654360	658500	0						43	0	0	0
5	658500	661740	0						43	0	0	0
5	661740	666540	0						43	0	0	0
5	666540	667140	0						43	0	0	0
5	667140	673860	0						43	0	0	0
6	0	235860	0	281.351	180.918	8.82714	2.57778	92.5596	77	0	0	0
6	235860	237300	0	281.351	180.918	8.82714	2.57778	92.5596	77	0	0	0
6	237300	239040	0	281.351	180.918	8.82714	2.57778	92.5596	77	0	0	0
6	239040	245640	0	281.351	180.918	8.82714	2.57778	92.5596	77	0	0	0
6	245640	274620	0	285.832	180.918	8.88359	2.6	92.5596	77	0	0	0
6	274620	289440	0	284.494	180.918	8.7588	2.62222	92.5596	77	0	0	0
6	289440	290100	0	284.494	180.918	8.7588	2.62222	92.5596	77	0	0	0
6	290100	311400	0	284.494	180.918	8.7588	2.62222	92.5596	77	0	0	0
6	311400	315060	0	277.878	180.918	8.68103	2.5875	92.5596	77	0	0	0
6	315060	320880	0	280.923	180.918	8.76833	2.58889	92.5596	77	0	0	0
6	320880	325800	0	280.923	180.918	8.76833	2.58889	92.5596	77	0	0	0
6	325800	328860	0	280.923	180.918	8.76833	2.58889	92.5596	77	0	0	0
6	328860	330600	0	280.923	180.918	8.76833	2.58889	92.5596	77	0	0	0
6	330600	331860	0	280.923	180.918	8.76833	2.58889	92.5596	77	0	0	0
6	331860	341940	0	300.872	253.021	8.79703	2.75556	92.5596	77	0	0	0
6	341940	346680	0	300.872	253.021	8.79703	2.75556	92.5596	77	0	0	0
6	346680	347640	0	300.872	253.021	8.79703	2.75556	92.5596	77	0	0	0
6	347640	352680	0	300.872	253.021	8.79703	2.75556	92.5596	77	0	0	0
6	352680	355620	0	300.872	253.021	8.79703	2.75556	92.5596	77	0	0	0
6	355620	371640	0	300.872	253.021	8.79703	2.75556	92.5596	77	0	0	0
6	371640	379200	0	306.853	282.33	8.83416	2.8	92.5596	77	0	0	0
6	379200	385500	0	306.853	282.33	8.83416	2.8	92.5596	77	0	0	0
6	385500	400560	0	317.71	285.679	8.90781	2.875	92.5596	77	0	0	0
6	400560	408000	0	322.286	286.643	8.96167	2.9	92.5596	77	0	0	0
6	408000	409920	0	322.286	286.643	8.96167	2.9	92.5596	77	0	0	0
6	409920	414360	0	322.286	286.643	8.96167	2.9	92.5596	77	0	0	0
6	414360	425100	0	322.286	286.643	8.96167	2.9	92.5596	77	0	0	0
6	425100	430620	0	325.991	286.643	8.93596	2.94286	92.5596	77	0	0	0
6	430620	436680	0	325.991	286.643	8.93596	2.94286	92.5596	77	0	0	0
6	436680	446340	0	325.991	286.643	8.93596	2.94286	92.5596	77	0	0	0
6	446340	447840	0	325.991	286.643	8.93596	2.94286	92.5596	77	0	0	0
6	447840	455760	0	325.991	286.643	8.93596	2.94286	92.5596	77	0	0	0
6	455760	456480	0	325.991	286.643	8.93596	2.94286	92.5596	77	0	0	0
6	456480	480600	0	324.845	278.621	8.94541	2.92857	92.5596	77	0	0	0
6	480600	496680	0	316.012	252.75	8.95061	2.84286	92.5596	77	0	0	0
6	496680	501420	0	316.012	252.75	8.95061	2.84286	92.5596	77	0	0	0
6	501420	515580	0	334.086	252.75	8.91133	3.025	92.5596	77	0	0	0
6	515580	516300	0	334.086	252.75	8.91133	3.025	92.5596	77	0	0	0
6	516300	534060	0	335.218	252.75	8.84271	3.05714	92.5596	77	0	0	0
6	534060	542400	0	335.218	252.75	8.84271	3.05714	92.5596	77	0	0	0
6	542400	545580	0	335.218	252.75	8.84271	3.05714	92.5596	77	0	0	0
6	545580	546480	0	335.218	252.75	8.84271	3.05714	92.5596	77	0	0	0
6	546480	549840	0	335.218	252.75	8.84271	3.05714	92.5596	77	0	0	0
6	549840	557760	0	335.218	252.75	8.84271	3.05714	92.5596	77	0	0	0
6	557760	558720	0	335.218	252.75	8.84271	3.05714	92.5596	77	0	0	0
6	558720	565860	0	335.218	252.75	8.84271	3.05714	92.5596	77	0	0	0
6	565860	571080	0	335.218	252.75	8.84271	3.05714	92.5596	77	0	0	0
6	571080	577200	0	342.052	252.75	8.84604	3.11429	92.5596	77	0	0	0
6	577200	577740	0	342.052	252.75	8.84604	3.11429	92.5596	77	0	0	0
6	577740	598800	0	338.983	252.75	8.75788	3.11667	92.5596	77	0	0	0
6	598800	630900	0	338.983	252.75	8.75788	3.11667	92.5596	77	0	0	0
6	630900	635160	0	338.983	252.75	8.75788	3.11667	92.5596	77	0	0	0
6	635160	642480	0	321.473	216.41	8.97299	2.91429	92.5596	77	0	0	0
6	642480	654360	0	313.965	216.41	9.10591	2.8125	92.5596	77	0	0	0
6	654360	658500	0	306.076	216.41	9.11818	2.74286	92.5596	77	0	0	0
6	658500	661740	0	306.076	216.41	9.11818	2.74286	92.5596	77	0	0	0
6	661740	666540	0	306.076	216.41	9.11818	2.74286	92.5596	77	0	0	0
6	666540	667140	0	306.076	216.41	9.11818	2.74286	92.5596	77	0	0	0
6	667140	679500	0	306.076	216.41	9.11818	2.74286	92.5596	77	0	0	0
6	679500	682800	0	306.076	216.41	9.11818	2.74286	92.5596	77	0	0	0
6	682800	683460	0	306.076	216.41	9.11818	2.74286	92.5596	77	0	0	0
6	683460	708420	0	307.046	216.41	9.18747	2.72857	92.5596	77	0	0	0
6	708420	730740	0	312.373	216.41	9.14028	2.7875	92.5596	77	0	0	0
6	730740	733740	0	312.373	216.41	9.14028	2.7875	92.5596	77	0	0	0
6	733740	744600	0	317.195	216.41	9.25747	2.8	92.5596	77	0	0	0
6	744600	749100	0	327.936	216.41	9.38523	2.86667	92.5596	77	0	0	0
6	749100	757920	0	327.936	216.41	9.38523	2.86667	92.5596	77	0	0	0
6	757920	766080	0	327.936	216.41	9.38523	2.86667	92.5596	77	0	0	0
6	766080	819240	0	314.009	216.41	9.3375	2.74286	92.5596	77	0	0	0
6	819240	823620	0	314.009	216.41	9.3375	2.74286	92.5596	77	0	0	0
6	823620	832500	0	314.009	216.41	9.3375	2.74286	92.5596	77	0	0	0
6	832500	840900	0	307.491	216.41	9.31208	2.7	92.5596	77	0	0	0
6	840900	887820	0	316.071	216.41	9.26464	2.78571	92.5596	77	0	0	0
6	887820	950400	0	303.296	165.654	9.06656	2.7125	92.5596	77	0	0	0
6	950400	983640	0	299.993	165.654	9.06536	2.68571	92.5596	77	0	0	0
6	983640	1020120	0	296.987	165.654	9.15857	2.62857	92.5596	77	0	0	0
6	1020120	1033680	0	296.987	165.654	9.15857	2.62857	92.5596	77	0	0	0
6	1033680	1043880	0	287.942	165.654	9.21	2.53333	92.5596	77	0	0	0
6	1043880	1056060	0	287.942	165.654	9.21	2.53333	92.5596	77	0	0	0
6	1056060	1059780	0	287.942	165.654	9.21	2.53333	92.5596	77	0	0	0
6	1059780	1081800	0	277.572	165.654	9.2845	2.42	92.5596	77	0	0	0
6	1081800	1086660	0	277.572	165.654	9.2845	2.42	92.5596	77	0	0	0
6	1086660	1087260	0	277.572	165.654	9.2845	2.42	92.5596	77	0	0	0
6	1087260	1110420	0	284.53	165.654	9.21671	2.5	92.5596	77	0	0	0
6	1110420	1191300	0	282.794	165.654	9.19656	2.5	92.5596	77	0	0	0
6	1191300	1197360	0	312.079	274.999	9.11069	2.775	92.5596	77	0	0	0
6	1197360	1247640	0	334.337	302.987	8.38467	3.225	92.5596	77	0	0	0
6	1247640	1355280	0	328.51	269.248	8.39742	3.16667	92.5596	77	0	0	0
6	1355280	1402980	0	330.083	269.248	8.30096	3.21429	92.5596	77	0	0	0
6	1402980	1436760	0	330.868	269.248	8.27404	3.23333	92.5596	77	0	0	0
6	1436760	1461540	0	329.593	269.248	8.39812	3.16667	92.5596	77	0	0	0
6	1461540	1492620	0	329.593	269.248	8.39812	3.16667	92.5596	77	0	0	0
6	1492620	1600260	0	331	288.246	8.501	3.14	92.5596	77	0	0	0
6	1600260	1772700	0	293.53	253.765	8.84028	2.68571	92.5596	77	0	0	0
6	1772700	1783380	0	293.53	253.765	8.84028	2.68571	92.5596	77	0	0	0
6	1783380	1869120	0	300.767	253.765	8.76673	2.77778	92.5596	77	0	0	0
6	1869120	1908000	0	305.404	253.765	8.79292	2.81	92.5596	77	0	0	0
6	1908000	1963320	0	311.783	253.765	8.89768	2.83333	92.5596	77	0	0	0
6	1963320	2094600	0	342.925	306.133	8.74603	3.15	92.5596	77	0	0	0
6	2094600	2163840	0	364.627	364.627	9.02024	3.1	92.5596	77	0	0	0
6	2163840	2327760	0						77	0	0	0
6	2327760	3328200	0						77	0	0	0
7	0	235860	0	442.018	268.881	9.13346	3.8375	94.4269	37	0	1	0
7	235860	237300	0	442.018	268.881	9.13346	3.8375	94.4269	37	0	1	0
7	237300	239040	0	442.018	268.881	9.13346	3.8375	94.4269	37	0	1	0
7	239040	245640	0	442.018	268.881	9.13346	3.8375	94.4269	37	0	1	0
7	245640	274620	0	442.018	268.881	9.13346	3.8375	94.4269	37	0	1	0
7	274620	289440	0	438.139	268.881	9.16116	3.76667	94.4269	37	0	1	0
7	289440	290100	0	438.139	268.881	9.16116	3.76667	94.4269	37	0	1	0
7	290100	311400	0	438.139	268.881	9.16116	3.76667	94.4269	37	0	1	0
7	311400	315060	0	438.139	268.881	9.16116	3.76667	94.4269	37	0	1	0
7	315060	320880	0	442.914	268.881	9.20504	3.79	94.4269	37	0	1	0
7	320880	325800	0	442.914	268.881	9.20504	3.79	94.4269	37	0	1	0
7	325800	328860	0	442.914	268.881	9.20504	3.79	94.4269	37	0	1	0
7	328860	330600	0	442.914	268.881	9.20504	3.79	94.4269	37	0	1	0
7	330600	331860	0	442.914	268.881	9.20504	3.79	94.4269	37	0	1	0
7	331860	341940	0	452.506	268.881	9.24931	3.85556	94.4269	37	0	1	0
7	341940	346680	0	452.506	268.881	9.24931	3.85556	94.4269	37	0	1	0
7	346680	347640	0	452.506	268.881	9.24931	3.85556	94.4269	37	0	1	0
7	347640	352680	0	475.459	407.111	9.34297	4.025	94.4269	37	0	1	0
7	352680	355620	0	470.012	407.111	9.21819	4.03333	94.4269	37	0	1	0
7	355620	371640	0	472.166	407.111	9.30547	4.0125	94.4269	37	0	1	0
7	371640	379200	0	480.347	407.111	9.43372	4.02857	94.4269	37	0	1	0
7	379200	385500	0	480.347	407.111	9.43372	4.02857	94.4269	37	0	1	0
7	385500	400560	0	487.024	407.111	9.51897	4.05	94.4269	37	0	1	0
7	400560	408000	0	487.024	407.111	9.51897	4.05	94.4269	37	0	1	0
7	408000	409920	0	491.769	407.111	9.35782	4.17143	94.4269	37	0	1	0
7	409920	414360	0	491.769	407.111	9.35782	4.17143	94.4269	37	0	1	0
7	414360	425100	0	491.769	407.111	9.35782	4.17143	94.4269	37	0	1	0
7	425100	430620	0	491.769	407.111	9.35782	4.17143	94.4269	37	0	1	0
7	430620	436680	0	491.769	407.111	9.35782	4.17143	94.4269	37	0	1	0
7	436680	446340	0	496.063	407.111	9.24881	4.2625	94.4269	37	0	1	0
7	446340	447840	0	491.049	407.111	9.23741	4.22857	94.4269	37	0	1	0
7	447840	455760	0	491.049	407.111	9.23741	4.22857	94.4269	37	0	1	0
7	455760	456480	0	491.049	407.111	9.23741	4.22857	94.4269	37	0	1	0
7	456480	480600	0	490.012	407.111	9.13948	4.26667	94.4269	37	0	1	0
7	480600	496680	0	477.545	407.111	8.98853	4.23333	94.4269	37	0	1	0
7	496680	501420	0	477.545	407.111	8.98853	4.23333	94.4269	37	0	1	0
7	501420	515580	0	477.545	407.111	8.98853	4.23333	94.4269	37	0	1	0
7	515580	516300	0	477.545	407.111	8.98853	4.23333	94.4269	37	0	1	0
7	516300	534060	0	477.272	407.111	8.98302	4.22857	94.4269	37	0	1	0
7	534060	542400	0	477.272	407.111	8.98302	4.22857	94.4269	37	0	1	0
7	542400	545580	0	477.272	407.111	8.98302	4.22857	94.4269	37	0	1	0
7	545580	546480	0	488.965	426.438	8.80444	4.4	94.4269	37	0	1	0
7	546480	549840	0	488.965	426.438	8.80444	4.4	94.4269	37	0	1	0
7	549840	557760	0	477.077	405.746	8.78476	4.3	94.4269	37	0	1	0
7	557760	558720	0	477.077	405.746	8.78476	4.3	94.4269	37	0	1	0
7	558720	565860	0	477.077	405.746	8.78476	4.3	94.4269	37	0	1	0
7	565860	571080	0	477.077	405.746	8.78476	4.3	94.4269	37	0	1	0
7	571080	577200	0	465.511	384.552	8.77208	4.2	94.4269	37	0	1	0
7	577200	577740	0	465.511	384.552	8.77208	4.2	94.4269	37	0	1	0
7	577740	598800	0	462.601	384.552	8.6538	4.22857	94.4269	37	0	1	0
7	598800	630900	0	457.057	384.552	8.80571	4.11429	94.4269	37	0	1	0
7	630900	635160	0	457.057	384.552	8.80571	4.11429	94.4269	37	0	1	0
7	635160	642480	0	457.057	384.552	8.80571	4.11429	94.4269	37	0	1	0
7	642480	654360	0	457.057	384.552	8.80571	4.11429	94.4269	37	0	1	0
7	654360	658500	0	457.057	384.552	8.80571	4.11429	94.4269	37	0	1	0
7	658500	661740	0	441.633	333.665	8.92583	3.9375	94.4269	37	0	1	0
7	661740	666540	0	441.633	333.665	8.92583	3.9375	94.4269	37	0	1	0
7	666540	667140	0	441.633	333.665	8.92583	3.9375	94.4269	37	0	1	0
7	667140	679500	0	430.403	333.665	9.00224	3.8	94.4269	37	0	1	0
7	679500	682800	0	430.403	333.665	9.00224	3.8	94.4269	37	0	1	0
7	682800	683460	0	430.403	333.665	9.00224	3.8	94.4269	37	0	1	0
7	683460	708420	0	414.858	333.665	9.17571	3.58571	94.4269	37	0	1	0
7	708420	730740	0	414.858	333.665	9.17571	3.58571	94.4269	37	0	1	0
7	730740	733740	1	414.858	333.665	9.17571	3.58571	94.4269	37	0	1	0
8	0	235860	0						59	0	0	0
8	235860	237300	0						59	0	0	0
8	237300	239040	0						59	0	0	0
8	239040	245640	0						59	0	0	0
8	245640	274620	0						59	0	0	0
8	274620	289440	0						59	0	0	0
8	289440	290100	0						59	0	0	0
8	290100	311400	0						59	0	0	0
8	311400	315060	0						59	0	0	0
8	315060	320880	0						59	0	0	0
8	320880	325800	0						59	0	0	0
8	325800	328860	0						59	0	0	0
8	328860	330600	0						59	0	0	0
8	330600	331860	0						59	0	0	0
8	331860	341940	0						59	0	0	0
8	341940	345600	0						59	0	0	0
9	0	235860	0						77	0	1	0
9	235860	237300	0						77	0	1	0
9	237300	239040	0						77	0	1	0
9	239040	245640	0						77	0	1	0
9	245640	274620	0						77	0	1	0
9	274620	289440	0						77	0	1	0
9	289440	290100	0						77	0	1	0
9	290100	311400	0						77	0	1	0
9	311400	315060	0						77	0	1	0
9	315060	320880	0						77	0	1	0
9	320880	325800	0						77	0	1	0
9	325800	328860	0						77	0	1	0
9	328860	330600	0						77	0	1	0
9	330600	331860	0						77	0	1	0
9	331860	341940	0						77	0	1	0
9	341940	346680	0						77	0	1	0
9	346680	347640	0						77	0	1	0
9	347640	352680	0						77	0	1	0
9	352680	355620	0						77	0	1	0
9	355620	371640	0						77	0	1	0
9	371640	379200	0						77	0	1	0
9	379200	385500	0						77	0	1	0
9	385500	400560	0						77	0	1	0
9	400560	408000	0						77	0	1	0
9	408000	409920	0						77	0	1	0
9	409920	414360	0						77	0	1	0
9	414360	425100	0						77	0	1	0
9	425100	430620	0						77	0	1	0
9	430620	436680	0						77	0	1	0
9	436680	446340	0						77	0	1	0
9	446340	447840	0						77	0	1	0
9	447840	455760	0						77	0	1	0
9	455760	456480	0						77	0	1	0
9	456480	480600	0						77	0	1	0
9	480600	496680	0						77	0	1	0
9	496680	501420	0						77	0	1	0
9	501420	515580	0						77	0	1	0
9	515580	516300	0						77	0	1	0
9	516300	534060	0						77	0	1	0
9	534060	542400	0						77	0	1	0
9	542400	545580	0						77	0	1	0
9	545580	546480	0						77	0	1	0
9	546480	549840	0						77	0	1	0
9	549840	557760	0						77	0	1	0
9	557760	558720	0						77	0	1	0
9	558720	565860	0						77	0	1	0
9	565860	571080	0						77	0	1	0
9	571080	577200	0						77	0	1	0
9	577200	577740	0						77	0	1	0
9	577740	598800	0						77	0	1	0
9	598800	630900	0						77	0	1	0
9	630900	635160	0						77	0	1	0
9	635160	642480	0						77	0	1	0
9	642480	654360	0						77	0	1	0
9	654360	658500	0						77	0	1	0
9	658500	661740	0						77	0	1	0
9	661740	666540	0						77	0	1	0
9	666540	667140	0						77	0	1	0
9	667140	679500	0						77	0	1	0
9	679500	682800	0						77	0	1	0
9	682800	683460	0						77	0	1	0
9	683460	708420	0						77	0	1	0
9	708420	730740	0						77	0	1	0
9	730740	733740	0						77	0	1	0
9	733740	744600	0						77	0	1	0
9	744600	749100	0						77	0	1	0
9	749100	757920	0						77	0	1	0
9	757920	766080	0						77	0	1	0
9	766080	768600	0						77	0	1	0
10	0	235860	0						59	0	0	0
10	235860	237300	0						59	0	0	0
10	237300	239040	0						59	0	0	0
10	239040	245640	0						59	0	0	0
10	245640	274620	0						59	0	0	0
10	274620	289440	0						59	0	0	0
10	289440	290100	0						59	0	0	0
10	290100	311400	0						59	0	0	0
10	311400	315060	0						59	0	0	0
10	315060	320880	0						59	0	0	0
10	320880	325800	0						59	0	0	0
10	325800	328860	0						59	0	0	0
10	328860	330600	0						59	0	0	0
10	330600	331860	0						59	0	0	0
10	331860	341940	0						59	0	0	0
10	341940	346680	0						59	0	0	0
10	346680	347640	0						59	0	0	0
10	347640	352680	0						59	0	0	0
10	352680	355620	0						59	0	0	0
10	355620	371640	0						59	0	0	0
10	371640	379200	0						59	0	0	0
10	379200	385500	0						59	0	0	0
10	385500	400560	0						59	0	0	0
10	400560	401400	0						59	0	0	0
11	0	235860	0						85	0	0	0
11	235860	237300	0						85	0	0	0
11	237300	239040	0						85	0	0	0
11	239040	245640	0						85	0	0	0
11	245640	274620	0						85	0	0	0
11	274620	289440	0						85	0	0	0
11	289440	290100	0						85	0	0	0
11	290100	311400	0						85	0	0	0
11	311400	315060	0						85	0	0	0
11	315060	320880	0						85	0	0	0
11	320880	324000	0						85	0	0	0
12	0	235860	0						79	0	0	0
12	235860	237300	0						79	0	0	0
12	237300	239040	0						79	0	0	0
12	239040	245640	0						79	0	0	0
12	245640	274620	0						79	0	0	0
12	274620	289440	0						79	0	0	0
12	289440	290100	0						79	0	0	0
12	290100	311400	0						79	0	0	0
12	311400	315060	0						79	0	0	0
12	315060	320880	0						79	0	0	0
12	320880	325800	0						79	0	0	0
12	325800	328860	0						79	0	0	0
12	328860	330600	0						79	0	0	0
12	330600	331860	0						79	0	0	0
12	331860	341940	0						79	0	0	0
12	341940	346680	0						79	0	0	0
12	346680	347640	0						79	0	0	0
12	347640	352680	0						79	0	0	0
12	352680	355620	0						79	0	0	0
12	355620	371640	0						79	0	0	0
12	371640	379200	0						79	0	0	0
12	379200	385500	0						79	0	0	0
12	385500	400560	0						79	0	0	0
12	400560	408000	0						79	0	0	0
12	408000	409920	0						79	0	0	0
12	409920	414360	0						79	0	0	0
12	414360	415800	0						79	0	0	0
13	0	235860	0						35	0	0	1
13	235860	237300	0						35	0	0	1
13	237300	239040	0						35	0	0	1
13	239040	245640	0						35	0	0	1
13	245640	274620	0						35	0	0	1
13	274620	289440	0						35	0	0	1
13	289440	290100	0						35	0	0	1
13	290100	311400	0						35	0	0	1
13	311400	315060	0						35	0	0	1
13	315060	320880	0						35	0	0	1
13	320880	325800	0						35	0	0	1
13	325800	328860	0						35	0	0	1
13	328860	330600	0						35	0	0	1
13	330600	331860	0						35	0	0	1
13	331860	341940	0						35	0	0	1
13	341940	346680	0						35	0	0	1
13	346680	347640	0						35	0	0	1
13	347640	352680	0						35	0	0	1
13	352680	355620	0						35	0	0	1
13	355620	371640	0						35	0	0	1
13	371640	379200	0						35	0	0	1
13	379200	385500	0						35	0	0	1
13	385500	400560	0						35	0	0	1
13	400560	408000	0						35	0	0	1
13	408000	409920	0						35	0	0	1
13	409920	414360	0						35	0	0	1
13	414360	425100	0						35	0	0	1
13	425100	430620	0						35	0	0	1
13	430620	436680	0						35	0	0	1
13	436680	446340	0						35	0	0	1
13	446340	447840	0						35	0	0	1
13	447840	455760	0						35	0	0	1
13	455760	456480	0						35	0	0	1
13	456480	480600	0						35	0	0	1
13	480600	496680	0						35	0	0	1
13	496680	501420	0						35	0	0	1
13	501420	515580	0						35	0	0	1
13	515580	516300	0						35	0	0	1
13	516300	534060	0						35	0	0	1
13	534060	542400	0						35	0	0	1
13	542400	545580	0						35	0	0	1
13	545580	546480	0						35	0	0	1
13	546480	549840	0						35	0	0	1
13	549840	557760	0						35	0	0	1
13	557760	558720	0						35	0	0	1
13	558720	565860	0						35	0	0	1
13	565860	571080	0						35	0	0	1
13	571080	577200	0						35	0	0	1
13	577200	577740	0						35	0	0	1
13	577740	598800	0						35	0	0	1
13	598800	630900	0						35	0	0	1
13	630900	635160	0						35	0	0	1
13	635160	642480	0						35	0	0	1
13	642480	654360	0						35	0	0	1
13	654360	658500	0						35	0	0	1
13	658500	661740	0						35	0	0	1
13	661740	666540	0						35	0	0	1
13	666540	667140	0						35	0	0	1
13	667140	679500	0						35	0	0	1
13	679500	682800	0						35	0	0	1
13	682800	683460	0						35	0	0	1
13	683460	708420	0						35	0	0	1
13	708420	730740	0						35	0	0	1
13	730740	733740	0						35	0	0	1
13	733740	744600	0						35	0	0	1
13	744600	749100	0						35	0	0	1
13	749100	757920	0						35	0	0	1
13	757920	766080	0						35	0	0	1
13	766080	819240	0						35	0	0	1
13	819240	823620	0						35	0	0	1
13	823620	832500	0						35	0	0	1
13	832500	840900	0						35	0	0	1
13	840900	887820	0						35	0	0	1
13	887820	950400	0						35	0	0	1
13	950400	983640	0						35	0	0	1
13	983640	1020120	0						35	0	0	1
13	1020120	1033680	0						35	0	0	1
13	1033680	1043880	0						35	0	0	1
13	1043880	1056060	0						35	0	0	1
13	1056060	1059780	0						35	0	0	1
13	1059780	1081800	0						35	0	0	1
13	1081800	1086660	0						35	0	0	1
13	1086660	1087260	0						35	0	0	1
13	1087260	1110420	0						35	0	0	1
13	1110420	1191300	0						35	0	0	1
13	1191300	1197360	0						35	0	0	1
13	1197360	1247640	0						35	0	0	1
13	1247640	1355280	0						35	0	0	1
13	1355280	1402980	0						35	0	0	1
13	1402980	1436760	0						35	0	0	1
13	1436760	1461540	0						35	0	0	1
13	1461540	1492620	0						35	0	0	1
13	1492620	1600260	0						35	0	0	1
13	1600260	1772700	0						35	0	0	1
13	1772700	1783380	0						35	0	0	1
13	1783380	1869120	0						35	0	0	1
13	1869120	1908000	0						35	0	0	1
13	1908000	1963320	0						35	0	0	1
13	1963320	2094600	0						35	0	0	1
13	2094600	2163840	0						35	0	0	1
13	2163840	2327760	0						35	0	0	1
13	2327760	2542500	0						35	0	0	1
14	0	235860	0						69	0	0	0
14	235860	237300	0						69	0	0	0
14	237300	239040	0						69	0	0	0
14	239040	245640	0						69	0	0	0
14	245640	274620	0						69	0	0	0
14	274620	289440	0						69	0	0	0
14	289440	290100	0						69	0	0	0
14	290100	311400	0						69	0	0	0
14	311400	315060	0						69	0	0	0
14	315060	320880	0						69	0	0	0
14	320880	322200	0						69	0	0	0
15	0	235860	0						76	0	0	0
15	235860	237300	0						76	0	0	0
15	237300	239040	0						76	0	0	0
15	239040	245640	0						76	0	0	0
15	245640	274620	0						76	0	0	0
15	274620	289440	0						76	0	0	0
15	289440	290100	0						76	0	0	0
15	290100	311400	0						76	0	0	0
15	311400	315060	0						76	0	0	0
15	315060	320880	0						76	0	0	0
15	320880	325800	0						76	0	0	0
15	325800	328860	0						76	0	0	0
15	328860	330600	0						76	0	0	0
15	330600	331860	0						76	0	0	0
15	331860	341940	0						76	0	0	0
15	341940	346680	0						76	0	0	0
15	346680	347640	0						76	0	0	0
15	347640	352680	0						76	0	0	0
15	352680	355620	0						76	0	0	0
15	355620	371640	0						76	0	0	0
15	371640	379200	0						76	0	0	0
15	379200	385500	0						76	0	0	0
15	385500	400560	0						76	0	0	0
15	400560	408000	0						76	0	0	0
15	408000	409920	0						76	0	0	0
15	409920	414360	0						76	0	0	0
15	414360	425100	0						76	0	0	0
15	425100	430620	0						76	0	0	0
15	430620	436680	0						76	0	0	0
15	436680	446340	0						76	0	0	0
15	446340	447840	0						76	0	0	0
15	447840	455760	0						76	0	0	0
15	455760	456480	0						76	0	0	0
15	456480	480600	0						76	0	0	0
15	480600	496680	0						76	0	0	0
15	496680	501420	0						76	0	0	0
15	501420	515580	0						76	0	0	0
15	515580	516300	0						76	0	0	0
15	516300	534060	0						76	0	0	0
15	534060	542400	0						76	0	0	0
15	542400	545580	0						76	0	0	0
15	545580	546480	0						76	0	0	0
15	546480	549840	0						76	0	0	0
15	549840	557760	0						76	0	0	0
15	557760	558720	0						76	0	0	0
15	558720	565860	0						76	0	0	0
15	565860	571080	0						76	0	0	0
15	571080	577200	0						76	0	0	0
15	577200	577740	0						76	0	0	0
15	577740	598800	0						76	0	0	0
15	598800	630900	0						76	0	0	0
15	630900	635160	0						76	0	0	0
15	635160	642480	0						76	0	0	0
15	642480	654360	0						76	0	0	0
15	654360	658500	0						76	0	0	0
15	658500	661740	0						76	0	0	0
15	661740	666540	0						76	0	0	0
15	666540	667140	0						76	0	0	0
15	667140	679500	0						76	0	0	0
15	679500	682800	0						76	0	0	0
15	682800	683460	0						76	0	0	0
15	683460	708420	0						76	0	0	0
15	708420	730740	0						76	0	0	0
15	730740	733740	0						76	0	0	0
15	733740	744600	0						76	0	0	0
15	744600	749100	0						76	0	0	0
15	749100	757920	0						76	0	0	0
15	757920	766080	0						76	0	0	0
15	766080	819240	0						76	0	0	0
15	819240	823620	0						76	0	0	0
15	823620	832500	0						76	0	0	0
15	832500	840900	0						76	0	0	0
15	840900	887820	0						76	0	0	0
15	887820	950400	0						76	0	0	0
15	950400	983640	0						76	0	0	0
15	983640	1020120	0						76	0	0	0
15	1020120	1033680	0						76	0	0	0
15	1033680	1043880	0						76	0	0	0
15	1043880	1056060	0						76	0	0	0
15	1056060	1059780	0						76	0	0	0
15	1059780	1081800	0						76	0	0	0
15	1081800	1086660	0						76	0	0	0
15	1086660	1087260	0						76	0	0	0
15	1087260	1110420	0						76	0	0	0
15	1110420	1191300	0						76	0	0	0
15	1191300	1197360	0						76	0	0	0
15	1197360	1247640	0						76	0	0	0
15	1247640	1355280	0						76	0	0	0
15	1355280	1402980	0						76	0	0	0
15	1402980	1436760	0						76	0	0	0
15	1436760	1461540	0						76	0	0	0
15	1461540	1492620	0						76	0	0	0
15	1492620	1600260	0						76	0	0	0
15	1600260	1772700	0						76	0	0	0
15	1772700	1783380	0						76	0	0	0
15	1783380	1869120	0						76	0	0	0
15	1869120	1908000	0						76	0	0	0
15	1908000	1963320	0						76	0	0	0
15	1963320	2094600	0						76	0	0	0
15	2094600	2133000	0						76	0	0	0
16	0	235860	0						51	0	0	0
16	235860	237300	0						51	0	0	0
16	237300	239040	0						51	0	0	0
16	239040	245640	0						51	0	0	0
16	245640	274620	0						51	0	0	0
16	274620	289440	0						51	0	0	0
16	289440	290100	0						51	0	0	0
16	290100	311400	0						51	0	0	0
16	311400	315060	0						51	0	0	0
16	315060	320880	0						51	0	0	0
16	320880	325800	0						51	0	0	0
16	325800	328860	0						51	0	0	0
16	328860	330600	0						51	0	0	0
16	330600	331860	0						51	0	0	0
16	331860	341940	0						51	0	0	0
16	341940	346680	0						51	0	0	0
16	346680	347640	0						51	0	0	0
16	347640	352680	0						51	0	0	0
16	352680	355620	0						51	0	0	0
16	355620	371640	0						51	0	0	0
16	371640	379200	0						51	0	0	0
16	379200	385500	0						51	0	0	0
16	385500	400560	0						51	0	0	0
16	400560	408000	0						51	0	0	0
16	408000	409920	0						51	0	0	0
16	409920	414360	0						51	0	0	0
16	414360	425100	0						51	0	0	0
16	425100	430620	0						51	0	0	0
16	430620	436680	0						51	0	0	0
16	436680	446340	0						51	0	0	0
16	446340	447840	0						51	0	0	0
16	447840	455760	0						51	0	0	0
16	455760	456480	0						51	0	0	0
16	456480	480600	0						51	0	0	0
16	480600	496680	0						51	0	0	0
16	496680	501420	0						51	0	0	0
16	501420	515580	0						51	0	0	0
16	515580	516300	0						51	0	0	0
16	516300	534060	0						51	0	0	0
16	534060	542400	0						51	0	0	0
16	542400	545580	0						51	0	0	0
16	545580	546480	0						51	0	0	0
16	546480	549840	0						51	0	0	0
16	549840	557760	0						51	0	0	0
16	557760	558720	0						51	0	0	0
16	558720	565860	0						51	0	0	0
16	565860	571080	0						51	0	0	0
16	571080	577200	0						51	0	0	0
16	577200	577740	0						51	0	0	0
16	577740	598800	0						51	0	0	0
16	598800	603000	0						51	0	0	0
17	0	235860	0						57	0	0	0
17	235860	237300	0						57	0	0	0
17	237300	239040	0						57	0	0	0
17	239040	245640	0						57	0	0	0
17	245640	274620	0						57	0	0	0
17	274620	289440	0						57	0	0	0
17	289440	290100	0						57	0	0	0
17	290100	298800	0						57	0	0	0
18	0	235860	0						64	0	0	1
18	235860	237300	0						64	0	0	1
18	237300	239040	0						64	0	0	1
18	239040	245640	0						64	0	0	1
18	245640	274620	0						64	0	0	1
18	274620	289440	0						64	0	0	1
18	289440	290100	0						64	0	0	1
18	290100	306000	0						64	0	0	1
19	0	235860	0						43	0	0	0
19	235860	237300	0						43	0	0	0
19	237300	239040	0						43	0	0	0
19	239040	245640	0						43	0	0	0
19	245640	274620	0						43	0	0	0
19	274620	289440	0						43	0	0	0
19	289440	290100	0						43	0	0	0
19	290100	311400	0						43	0	0	0
19	311400	315060	0						43	0	0	0
19	315060	320880	0						43	0	0	0
19	320880	325800	0						43	0	0	0
19	325800	328860	0						43	0	0	0
19	328860	330600	0						43	0	0	0
19	330600	331860	0						43	0	0	0
19	331860	341940	0						43	0	0	0
19	341940	346680	0						43	0	0	0
19	346680	347640	0						43	0	0	0
19	347640	352680	0						43	0	0	0
19	352680	355620	0						43	0	0	0
19	355620	371640	0						43	0	0	0
19	371640	379200	0						43	0	0	0
19	379200	385500	0						43	0	0	0
19	385500	400560	0						43	0	0	0
19	400560	408000	0						43	0	0	0
19	408000	409920	0						43	0	0	0
19	409920	414360	0						43	0	0	0
19	414360	425100	0						43	0	0	0
19	425100	430620	0						43	0	0	0
19	430620	436680	0						43	0	0	0
19	436680	446340	0						43	0	0	0
19	446340	447840	0						43	0	0	0
19	447840	455760	0						43	0	0	0
19	455760	456480	0						43	0	0	0
19	456480	480600	0						43	0	0	0
19	480600	496680	0						43	0	0	0
19	496680	501420	0						43	0	0	0
19	501420	515580	0						43	0	0	0
19	515580	516300	0						43	0	0	0
19	516300	534060	0						43	0	0	0
19	534060	542400	0						43	0	0	0
19	542400	545580	0						43	0	0	0
19	545580	546480	0						43	0	0	0
19	546480	549840	0						43	0	0	0
19	549840	557760	0						43	0	0	0
19	557760	558720	0						43	0	0	0
19	558720	565860	0						43	0	0	0
19	565860	571080	0						43	0	0	0
19	571080	577200	0						43	0	0	0
19	577200	577740	0						43	0	0	0
19	577740	598800	0						43	0	0	0
19	598800	630900	0						43	0	0	0
19	630900	635160	0						43	0	0	0
19	635160	642480	0						43	0	0	0
19	642480	654360	0						43	0	0	0
19	654360	658500	0						43	0	0	0
19	658500	661740	0						43	0	0	0
19	661740	666540	0						43	0	0	0
19	666540	667140	0						43	0	0	0
19	667140	679500	0						43	0	0	0
19	679500	682800	0						43	0	0	0
19	682800	683460	0						43	0	0	0
19	683460	708420	0						43	0	0	0
19	708420	730740	0						43	0	0	0
19	730740	733740	0						43	0	0	0
19	733740	744600	0						43	0	0	0
19	744600	749100	0						43	0	0	0
19	749100	757920	0						43	0	0	0
19	757920	766080	0						43	0	0	0
19	766080	819240	0						43	0	0	0
19	819240	823620	0						43	0	0	0
19	823620	832500	0						43	0	0	0
19	832500	840900	0						43	0	0	0
19	840900	887820	0						43	0	0	0
19	887820	950400	0						43	0	0	0
19	950400	983640	0						43	0	0	0
19	983640	1020120	0						43	0	0	0
19	1020120	1033680	0						43	0	0	0
19	1033680	1043880	0						43	0	0	0
19	1043880	1056060	0						43	0	0	0
19	1056060	1059780	0						43	0	0	0
19	1059780	1081800	0						43	0	0	0
19	1081800	1086660	0						43	0	0	0
19	1086660	1087260	0						43	0	0	0
19	1087260	1110420	0						43	0	0	0
19	1110420	1164600	0						43	0	0	0
20	0	235860	0						73	1	1	1
20	235860	237300	0						73	1	1	1
20	237300	239040	0						73	1	1	1
20	239040	245640	0						73	1	1	1
20	245640	274620	0						73	1	1	1
20	274620	289440	0						73	1	1	1
20	289440	290100	0						73	1	1	1
20	290100	311400	0						73	1	1	1
20	311400	315060	0						73	1	1	1
20	315060	320880	0						73	1	1	1
20	320880	325800	0						73	1	1	1
20	325800	328860	0						73	1	1	1
20	328860	330600	0						73	1	1	1
20	330600	331860	0						73	1	1	1
20	331860	341940	0						73	1	1	1
20	341940	346680	0						73	1	1	1
20	346680	347640	0						73	1	1	1
20	347640	352680	0						73	1	1	1
20	352680	352800	0						73	1	1	1
21	0	235860	0	532.045	457.292	12.0289	3.4	97.8296	76	1	1	0
21	235860	237300	0	532.045	457.292	12.0289	3.4	97.8296	76	1	1	0
21	237300	239040	0	532.045	457.292	12.0289	3.4	97.8296	76	1	1	0
21	239040	245640	0	532.045	457.292	12.0289	3.4	97.8296	76	1	1	0
21	245640	274620	0	542.724	459.739	11.8306	3.51429	97.8296	76	1	1	0
21	274620	289440	0	556.554	491.506	11.6376	3.65	97.8296	76	1	1	0
21	289440	290100	0	556.554	491.506	11.6376	3.65	97.8296	76	1	1	0
21	290100	311400	0	514.613	366.511	11.3774	3.45	97.8296	76	1	1	0
21	311400	315060	0	518.53	366.511	11.3485	3.48571	97.8296	76	1	1	0
21	315060	320880	0	518.53	366.511	11.3485	3.48571	97.8296	76	1	1	0
21	320880	325800	0	518.53	366.511	11.3485	3.48571	97.8296	76	1	1	0
21	325800	328860	0	518.53	366.511	11.3485	3.48571	97.8296	76	1	1	0
21	328860	330600	0	518.53	366.511	11.3485	3.48571	97.8296	76	1	1	0
21	330600	331860	0	518.53	366.511	11.3485	3.48571	97.8296	76	1	1	0
21	331860	341940	0	518.53	366.511	11.3485	3.48571	97.8296	76	1	1	0
21	341940	346680	0	518.53	366.511	11.3485	3.48571	97.8296	76	1	1	0
21	346680	347640	0	518.53	366.511	11.3485	3.48571	97.8296	76	1	1	0
21	347640	352680	0	518.53	366.511	11.3485	3.48571	97.8296	76	1	1	0
21	352680	355620	0	508.228	366.511	11.2982	3.43333	97.8296	76	1	1	0
21	355620	371640	0	490.514	366.511	11.235	3.32857	97.8296	76	1	1	0
21	371640	379200	0	490.514	366.511	11.235	3.32857	97.8296	76	1	1	0
21	379200	385500	0	490.514	366.511	11.235	3.32857	97.8296	76	1	1	0
21	385500	400560	0	462.183	293.187	11.0826	3.17143	97.8296	76	1	1	0
21	400560	408000	0	462.183	293.187	11.0826	3.17143	97.8296	76	1	1	0
21	408000	409920	0	462.183	293.187	11.0826	3.17143	97.8296	76	1	1	0
21	409920	414360	0	454.776	293.187	11.0353	3.13333	97.8296	76	1	1	0
21	414360	425100	0	454.776	293.187	11.0353	3.13333	97.8296	76	1	1	0
21	425100	430620	0	427.923	293.187	10.9956	2.96	97.8296	76	1	1	0
21	430620	436680	0	427.923	293.187	10.9956	2.96	97.8296	76	1	1	0
21	436680	441000	0	396.49	293.187	10.966	2.75	97.8296	76	1	1	0
22	0	235860	0						48	0	0	1
22	235860	237300	0						48	0	0	1
22	237300	239040	0						48	0	0	1
22	239040	245640	0						48	0	0	1
22	245640	274620	0						48	0	0	1
22	274620	289440	0						48	0	0	1
22	289440	290100	0						48	0	0	1
22	290100	311400	0						48	0	0	1
22	311400	315060	0						48	0	0	1
22	315060	320880	0						48	0	0	1
22	320880	325800	0						48	0	0	1
22	325800	328860	0						48	0	0	1
22	328860	330600	0						48	0	0	1
22	330600	331860	0						48	0	0	1
22	331860	341940	0						48	0	0	1
22	341940	346680	0						48	0	0	1
22	346680	347640	0						48	0	0	1
22	347640	352680	0						48	0	0	1
22	352680	355620	0						48	0	0	1
22	355620	371640	0						48	0	0	1
22	371640	379200	0						48	0	0	1
22	379200	385500	0						48	0	0	1
22	385500	400560	0						48	0	0	1
22	400560	408000	0						48	0	0	1
22	408000	409920	0						48	0	0	1
22	409920	414360	0						48	0	0	1
22	414360	425100	0						48	0	0	1
22	425100	430620	0						48	0	0	1
22	430620	436680	0						48	0	0	1
22	436680	446340	0						48	0	0	1
22	446340	447840	0						48	0	0	1
22	447840	455760	0						48	0	0	1
22	455760	456480	0						48	0	0	1
22	456480	480600	0						48	0	0	1
22	480600	496680	0						48	0	0	1
22	496680	501420	0						48	0	0	1
22	501420	515580	0						48	0	0	1
22	515580	516300	0						48	0	0	1
22	516300	534060	0						48	0	0	1
22	534060	542400	0						48	0	0	1
22	542400	545580	0						48	0	0	1
22	545580	546480	0						48	0	0	1
22	546480	549840	0						48	0	0	1
22	549840	557760	0						48	0	0	1
22	557760	558720	0						48	0	0	1
22	558720	565860	0						48	0	0	1
22	565860	571080	0						48	0	0	1
22	571080	577200	0						48	0	0	1
22	577200	577740	0						48	0	0	1
22	577740	598800	0						48	0	0	1
22	598800	630900	0						48	0	0	1
22	630900	635160	0						48	0	0	1
22	635160	642480	0						48	0	0	1
22	642480	654360	0						48	0	0	1
22	654360	658500	0						48	0	0	1
22	658500	661740	0						48	0	0	1
22	661740	666540	0						48	0	0	1
22	666540	667140	0						48	0	0	1
22	667140	679500	0						48	0	0	1
22	679500	682800	0						48	0	0	1
22	682800	683460	0						48	0	0	1
22	683460	708420	0						48	0	0	1
22	708420	730740	0						48	0	0	1
22	730740	733740	0						48	0	0	1
22	733740	744600	0						48	0	0	1
22	744600	749100	0						48	0	0	1
22	749100	757920	0						48	0	0	1
22	757920	766080	0						48	0	0	1
22	766080	819240	0						48	0	0	1
22	819240	823620	0						48	0	0	1
22	823620	832500	0						48	0	0	1
22	832500	840900	0						48	0	0	1
22	840900	887820	0						48	0	0	1
22	887820	950400	0						48	0	0	1
22	950400	983640	0						48	0	0	1
22	983640	1020120	0						48	0	0	1
22	1020120	1033680	0						48	0	0	1
22	1033680	1043880	0						48	0	0	1
22	1043880	1056060	0						48	0	0	1
22	1056060	1059780	0						48	0	0	1
22	1059780	1081800	0						48	0	0	1
22	1081800	1086660	0						48	0	0	1
22	1086660	1087260	0						48	0	0	1
22	1087260	1110420	0						48	0	0	1
22	1110420	1191300	0						48	0	0	1
22	1191300	1197360	0						48	0	0	1
22	1197360	1225800	0						48	0	0	1
23	0	235860	0						78	0	0	0
23	235860	237300	0						78	0	0	0
23	237300	239040	0						78	0	0	0
23	239040	245640	0						78	0	0	0
23	245640	274620	0						78	0	0	0
23	274620	289440	0						78	0	0	0
23	289440	290100	0						78	0	0	0
23	290100	311400	0						78	0	0	0
23	311400	315060	0						78	0	0	0
23	315060	320880	0						78	0	0	0
23	320880	325800	0						78	0	0	0
23	325800	328860	0						78	0	0	0
23	328860	330600	0						78	0	0	0
23	330600	331860	0						78	0	0	0
23	331860	341940	0						78	0	0	0
23	341940	346680	0						78	0	0	0
23	346680	347640	0						78	0	0	0
23	347640	352680	0						78	0	0	0
23	352680	355620	0						78	0	0	0
23	355620	371640	0						78	0	0	0
23	371640	379200	0						78	0	0	0
23	379200	385500	0						78	0	0	0
23	385500	400560	0						78	0	0	0
23	400560	408000	0						78	0	0	0
23	408000	409920	0						78	0	0	0
23	409920	414360	0						78	0	0	0
23	414360	425100	0						78	0	0	0
23	425100	430620	0						78	0	0	0
23	430620	436680	0						78	0	0	0
23	436680	446340	0						78	0	0	0
23	446340	447840	0						78	0	0	0
23	447840	455760	0						78	0	0	0
23	455760	456480	0						78	0	0	0
23	456480	480600	0						78	0	0	0
23	480600	496680	0						78	0	0	0
23	496680	501420	0						78	0	0	0
23	501420	515580	0						78	0	0	0
23	515580	516300	0						78	0	0	0
23	516300	534060	0						78	0	0	0
23	534060	542400	0						78	0	0	0
23	542400	545580	0						78	0	0	0
23	545580	546480	0						78	0	0	0
23	546480	549840	0						78	0	0	0
23	549840	557760	0						78	0	0	0
23	557760	558720	0						78	0	0	0
23	558720	565860	0						78	0	0	0
23	565860	571080	0						78	0	0	0
23	571080	577200	0						78	0	0	0
23	577200	577740	0						78	0	0	0
23	577740	598800	0						78	0	0	0
23	598800	630900	0						78	0	0	0
23	630900	635160	0						78	0	0	0
23	635160	642480	0						78	0	0	0
23	642480	654360	0						78	0	0	0
23	654360	658500	0						78	0	0	0
23	658500	661740	0						78	0	0	0
23	661740	666540	0						78	0	0	0
23	666540	667140	0						78	0	0	0
23	667140	679500	0						78	0	0	0
23	679500	682800	0						78	0	0	0
23	682800	683460	0						78	0	0	0
23	683460	693000	0						78	0	0	0
24	0	235860	0						61	0	0	1
24	235860	237300	0						61	0	0	1
24	237300	239040	0						61	0	0	1
24	239040	245640	0						61	0	0	1
24	245640	274620	0						61	0	0	1
24	274620	289440	0						61	0	0	1
24	289440	290100	0						61	0	0	1
24	290100	311400	0						61	0	0	1
24	311400	315060	0						61	0	0	1
24	315060	320880	0						61	0	0	1
24	320880	325800	0						61	0	0	1
24	325800	328860	0						61	0	0	1
24	328860	330600	0						61	0	0	1
24	330600	331860	0						61	0	0	1
24	331860	341940	0						61	0	0	1
24	341940	346680	0						61	0	0	1
24	346680	347640	0						61	0	0	1
24	347640	352680	0						61	0	0	1
24	352680	355620	0						61	0	0	1
24	355620	371640	0						61	0	0	1
24	371640	379200	0						61	0	0	1
24	379200	385500	0						61	0	0	1
24	385500	400560	0						61	0	0	1
24	400560	408000	0						61	0	0	1
24	408000	409920	0						61	0	0	1
24	409920	414360	0						61	0	0	1
24	414360	425100	0						61	0	0	1
24	425100	430620	0						61	0	0	1
24	430620	436680	0						61	0	0	1
24	436680	446340	0						61	0	0	1
24	446340	447840	0						61	0	0	1
24	447840	455760	0						61	0	0	1
24	455760	456480	0						61	0	0	1
24	456480	480600	0						61	0	0	1
24	480600	496680	0						61	0	0	1
24	496680	501420	0						61	0	0	1
24	501420	515580	0						61	0	0	1
24	515580	516300	0						61	0	0	1
24	516300	534060	0						61	0	0	1
24	534060	542400	0						61	0	0	1
24	542400	545580	0						61	0	0	1
24	545580	546480	0						61	0	0	1
24	546480	549840	0						61	0	0	1
24	549840	557760	0						61	0	0	1
24	557760	558720	0						61	0	0	1
24	558720	565860	0						61	0	0	1
24	565860	571080	0						61	0	0	1
24	571080	577200	0						61	0	0	1
24	577200	577740	0						61	0	0	1
24	577740	598800	0						61	0	0	1
24	598800	630900	0						61	0	0	1
24	630900	635160	0						61	0	0	1
24	635160	642480	0						61	0	0	1
24	642480	654360	0						61	0	0	1
24	654360	658500	0						61	0	0	1
24	658500	661740	0						61	0	0	1
24	661740	666540	0						61	0	0	1
24	666540	667140	0						61	0	0	1
24	667140	679500	0						61	0	0	1
24	679500	682800	0						61	0	0	1
24	682800	683460	0						61	0	0	1
24	683460	708420	0						61	0	0	1
24	708420	730740	0						61	0	0	1
24	730740	733740	0						61	0	0	1
24	733740	744600	0						61	0	0	1
24	744600	749100	0						61	0	0	1
24	749100	757920	0						61	0	0	1
24	757920	766080	0						61	0	0	1
24	766080	819240	0						61	0	0	1
24	819240	823620	0						61	0	0	1
24	823620	832500	0						61	0	0	1
24	832500	840900	0						61	0	0	1
24	840900	887820	0						61	0	0	1
24	887820	950400	0						61	0	0	1
24	950400	983640	0						61	0	0	1
24	983640	1020120	0						61	0	0	1
24	1020120	1033680	0						61	0	0	1
24	1033680	1043880	0						61	0	0	1
24	1043880	1056060	0						61	0	0	1
24	1056060	1059780	0						61	0	0	1
24	1059780	1081800	0						61	0	0	1
24	1081800	1086660	0						61	0	0	1
24	1086660	1087260	0						61	0	0	1
24	1087260	1110420	0						61	0	0	1
24	1110420	1191300	0						61	0	0	1
24	1191300	1197360	0						61	0	0	1
24	1197360	1247640	0						61	0	0	1
24	1247640	1355280	0						61	0	0	1
24	1355280	1402980	0						61	0	0	1
24	1402980	1436760	0						61	0	0	1
24	1436760	1461540	0						61	0	0	1
24	1461540	1492620	0						61	0	0	1
24	1492620	1513800	0						61	0	0	1
25	0	235860	0	336.039	247.682	10.1837	2.525	97.9336	55	0	0	0
25	235860	237300	0	336.039	247.682	10.1837	2.525	97.9336	55	0	0	0
25	237300	239040	0	336.039	247.682	10.1837	2.525	97.9336	55	0	0	0
25	239040	245640	0	336.039	247.682	10.1837	2.525	97.9336	55	0	0	0
25	245640	274620	0	336.039	247.682	10.1837	2.525	97.9336	55	0	0	0
25	274620	289440	0	298.011	247.682	9.76713	2.36667	97.9336	55	0	0	0
25	289440	290100	0	298.011	247.682	9.76713	2.36667	97.9336	55	0	0	0
25	290100	311400	0	298.011	247.682	9.76713	2.36667	97.9336	55	0	0	0
25	311400	315060	0	293.621	247.682	8.80625	2.55	97.9336	55	0	0	0
25	315060	320880	0	293.621	247.682	8.80625	2.55	97.9336	55	0	0	0
25	320880	325800	0	293.621	247.682	8.80625	2.55	97.9336	55	0	0	0
25	325800	328860	0	293.621	247.682	8.80625	2.55	97.9336	55	0	0	0
25	328860	330600	0	293.621	247.682	8.80625	2.55	97.9336	55	0	0	0
25	330600	331860	0	293.621	247.682	8.80625	2.55	97.9336	55	0	0	0
25	331860	341940	0	293.621	247.682	8.80625	2.55	97.9336	55	0	0	0
25	341940	346680	0	293.621	247.682	8.80625	2.55	97.9336	55	0	0	0
25	346680	347640	0	293.621	247.682	8.80625	2.55	97.9336	55	0	0	0
25	347640	352680	0	369.029	247.682	9.25655	3	97.9336	55	0	0	0
25	352680	355620	0	369.029	247.682	9.25655	3	97.9336	55	0	0	0
25	355620	371640	0	451.74	247.682	9.45804	3.575	97.9336	55	0	0	0
25	371640	379200	0	451.74	247.682	9.45804	3.575	97.9336	55	0	0	0
25	379200	385500	0	451.74	247.682	9.45804	3.575	97.9336	55	0	0	0
25	385500	400560	0	519.759	339.56	9.61488	4.06667	97.9336	55	0	0	0
25	400560	408000	0	519.759	339.56	9.61488	4.06667	97.9336	55	0	0	0
25	408000	409920	0	519.759	339.56	9.61488	4.06667	97.9336	55	0	0	0
25	409920	414360	0	519.759	339.56	9.61488	4.06667	97.9336	55	0	0	0
25	414360	425100	0	474.875	339.56	9.70402	3.7	97.9336	55	0	0	0
25	425100	430620	0	474.875	339.56	9.70402	3.7	97.9336	55	0	0	0
25	430620	436680	0	474.875	339.56	9.70402	3.7	97.9336	55	0	0	0
25	436680	446340	0	474.875	339.56	9.70402	3.7	97.9336	55	0	0	0
25	446340	447840	0	474.875	339.56	9.70402	3.7	97.9336	55	0	0	0
25	447840	455760	0	474.875	339.56	9.70402	3.7	97.9336	55	0	0	0
25	455760	456480	0	474.875	339.56	9.70402	3.7	97.9336	55	0	0	0
25	456480	480600	0	499.403	340.226	10.1533	3.75	97.9336	55	0	0	0
25	480600	496680	0	499.403	340.226	10.1533	3.75	97.9336	55	0	0	0
25	496680	501420	0	499.403	340.226	10.1533	3.75	97.9336	55	0	0	0
25	501420	515580	0	504.157	340.226	10.1671	3.78	97.9336	55	0	0	0
25	515580	516300	0	504.157	340.226	10.1671	3.78	97.9336	55	0	0	0
25	516300	534060	0	504.157	340.226	10.1671	3.78	97.9336	55	0	0	0
25	534060	542400	0	520.759	340.226	10.1041	3.93333	97.9336	55	0	0	0
25	542400	545580	0	520.759	340.226	10.1041	3.93333	97.9336	55	0	0	0
25	545580	546480	0	520.759	340.226	10.1041	3.93333	97.9336	55	0	0	0
25	546480	549840	0	520.759	340.226	10.1041	3.93333	97.9336	55	0	0	0
25	549840	557760	0	520.759	340.226	10.1041	3.93333	97.9336	55	0	0	0
25	557760	558720	0	520.759	340.226	10.1041	3.93333	97.9336	55	0	0	0
25	558720	565860	0	538.611	340.226	10.0124	4.11429	97.9336	55	0	0	0
25	565860	571080	0	538.611	340.226	10.0124	4.11429	97.9336	55	0	0	0
25	571080	577200	0	538.611	340.226	10.0124	4.11429	97.9336	55	0	0	0
25	577200	577740	0	538.611	340.226	10.0124	4.11429	97.9336	55	0	0	0
25	577740	598800	0	538.611	340.226	10.0124	4.11429	97.9336	55	0	0	0
25	598800	630900	0	510.112	340.226	9.97345	3.92	97.9336	55	0	0	0
25	630900	635160	0	510.112	340.226	9.97345	3.92	97.9336	55	0	0	0
25	635160	642480	0	541.589	340.226	10.0184	4.13333	97.9336	55	0	0	0
25	642480	654360	0	541.589	340.226	10.0184	4.13333	97.9336	55	0	0	0
25	654360	658500	0	541.589	340.226	10.0184	4.13333	97.9336	55	0	0	0
25	658500	661740	0	541.589	340.226	10.0184	4.13333	97.9336	55	0	0	0
25	661740	666540	0	541.589	340.226	10.0184	4.13333	97.9336	55	0	0	0
25	666540	667140	0	541.589	340.226	10.0184	4.13333	97.9336	55	0	0	0
25	667140	679500	0	581.861	437.67	10.0277	4.44	97.9336	55	0	0	0
25	679500	682800	0	581.861	437.67	10.187	4.44	97.9336	55	0	0	0
25	682800	683460	0	581.861	437.67	10.187	4.44	97.9336	55	0	0	0
25	683460	695340	0	581.861	437.67	10.187	4.44	97.9336	55	0	0	0
26	0	235860	0						55	0	0	0
26	235860	237300	0						55	0	0	0
26	237300	239040	0						55	0	0	0
26	239040	245640	0						55	0	0	0
26	245640	274620	0						55	0	0	0
26	274620	289440	0						55	0	0	0
26	289440	290100	0						55	0	0	0
26	290100	311400	0						55	0	0	0
26	311400	315060	0						55	0	0	0
26	315060	320880	0						55	0	0	0
26	320880	325800	0						55	0	0	0
26	325800	328860	0						55	0	0	0
26	328860	330600	0						55	0	0	0
26	330600	331860	0						55	0	0	0
26	331860	341940	0						55	0	0	0
26	341940	346680	0						55	0	0	0
26	346680	347640	0						55	0	0	0
26	347640	352680	0						55	0	0	0
26	352680	355620	0						55	0	0	0
26	355620	371640	0						55	0	0	0
26	371640	379200	0						55	0	0	0
26	379200	385500	0						55	0	0	0
26	385500	400560	0						55	0	0	0
26	400560	408000	0						55	0	0	0
26	408000	409920	0						55	0	0	0
26	409920	414360	0						55	0	0	0
26	414360	425100	0						55	0	0	0
26	425100	430620	0						55	0	0	0
26	430620	436680	0						55	0	0	0
26	436680	446340	0						55	0	0	0
26	446340	447840	0						55	0	0	0
26	447840	455760	0						55	0	0	0
26	455760	456480	0						55	0	0	0
26	456480	480600	0						55	0	0	0
26	480600	496680	0						55	0	0	0
26	496680	501420	0						55	0	0	0
26	501420	515580	0						55	0	0	0
26	515580	516300	0						55	0	0	0
26	516300	534060	0						55	0	0	0
26	534060	542400	0						55	0	0	0
26	542400	545580	0						55	0	0	0
26	545580	546480	0						55	0	0	0
26	546480	549840	0						55	0	0	0
26	549840	557760	0						55	0	0	0
26	557760	558720	0						55	0	0	0
26	558720	565860	0						55	0	0	0
26	565860	571080	0						55	0	0	0
26	571080	577200	0						55	0	0	0
26	577200	577740	0						55	0	0	0
26	577740	598800	0						55	0	0	0
26	598800	630900	0						55	0	0	0
26	630900	635160	0						55	0	0	0
26	635160	642480	0						55	0	0	0
26	642480	654360	0						55	0	0	0
26	654360	658500	0						55	0	0	0
26	658500	661740	0						55	0	0	0
26	661740	666540	0						55	0	0	0
26	666540	667140	0						55	0	0	0
26	667140	679500	0						55	0	0	0
26	679500	682800	0						55	0	0	0
26	682800	683460	0						55	0	0	0
26	683460	708420	0						55	0	0	0
26	708420	730740	0						55	0	0	0
26	730740	733740	0						55	0	0	0
26	733740	744600	0						55	0	0	0
26	744600	749100	0						55	0	0	0
26	749100	757920	0						55	0	0	0
26	757920	766080	0						55	0	0	0
26	766080	819240	0						55	0	0	0
26	819240	823620	0						55	0	0	0
26	823620	832500	0						55	0	0	0
26	832500	840900	0						55	0	0	0
26	840900	887820	0						55	0	0	0
26	887820	950400	0						55	0	0	0
26	950400	983640	0						55	0	0	0
26	983640	1020120	0						55	0	0	0
26	1020120	1033680	0						55	0	0	0
26	1033680	1043880	0						55	0	0	0
26	1043880	1056060	0						55	0	0	0
26	1056060	1059780	0						55	0	0	0
26	1059780	1081800	0						55	0	0	0
26	1081800	1086660	0						55	0	0	0
26	1086660	1087260	0						55	0	0	0
26	1087260	1110420	0						55	0	0	0
26	1110420	1191300	0						55	0	0	0
26	1191300	1197360	0						55	0	0	0
26	1197360	1247640	0						55	0	0	0
26	1247640	1355280	0						55	0	0	0
26	1355280	1402980	0						55	0	0	0
26	1402980	1436760	0						55	0	0	0
26	1436760	1461540	0						55	0	0	0
26	1461540	1492620	0						55	0	0	0
26	1492620	1600260	0						55	0	0	0
26	1600260	1772700	0						55	0	0	0
26	1772700	1783380	0						55	0	0	0
26	1783380	1869120	0						55	0	0	0
26	1869120	1908000	0						55	0	0	0
26	1908000	1963320	0						55	0	0	0
26	1963320	1985400	0						55	0	0	0
27	0	235860	0						63	0	0	0
27	235860	237300	0						63	0	0	0
27	237300	239040	0						63	0	0	0
27	239040	245640	0						63	0	0	0
27	245640	274620	0						63	0	0	0
27	274620	289440	0						63	0	0	0
27	289440	290100	0						63	0	0	0
27	290100	311400	0						63	0	0	0
27	311400	315060	0						63	0	0	0
27	315060	320880	0						63	0	0	0
27	320880	325800	0						63	0	0	0
27	325800	328860	0						63	0	0	0
27	328860	330600	0						63	0	0	0
27	330600	331860	0						63	0	0	0
27	331860	341940	0						63	0	0	0
27	341940	346680	0						63	0	0	0
27	346680	347640	0						63	0	0	0
27	347640	352680	0						63	0	0	0
27	352680	355620	0						63	0	0	0
27	355620	371640	0						63	0	0	0
27	371640	379200	0						63	0	0	0
27	379200	385500	0						63	0	0	0
27	385500	400560	0						63	0	0	0
27	400560	408000	0						63	0	0	0
27	408000	409920	0						63	0	0	0
27	409920	414360	0						63	0	0	0
27	414360	425100	0						63	0	0	0
27	425100	430620	0						63	0	0	0
27	430620	436680	0						63	0	0	0
27	436680	446340	0						63	0	0	0
27	446340	447840	0						63	0	0	0
27	447840	455760	0						63	0	0	0
27	455760	456480	0						63	0	0	0
27	456480	480600	0						63	0	0	0
27	480600	496680	0						63	0	0	0
27	496680	501420	0						63	0	0	0
27	501420	515580	0						63	0	0	0
27	515580	516300	0						63	0	0	0
27	516300	534060	0						63	0	0	0
27	534060	542400	0						63	0	0	0
27	542400	545580	0						63	0	0	0
27	545580	546480	0						63	0	0	0
27	546480	549840	0						63	0	0	0
27	549840	557760	0						63	0	0	0
27	557760	558720	0						63	0	0	0
27	558720	565860	0						63	0	0	0
27	565860	571080	0						63	0	0	0
27	571080	577200	0						63	0	0	0
27	577200	577740	0						63	0	0	0
27	577740	598800	0						63	0	0	0
27	598800	630900	0						63	0	0	0
27	630900	635160	0						63	0	0	0
27	635160	642480	0						63	0	0	0
27	642480	654360	0						63	0	0	0
27	654360	658500	0						63	0	0	0
27	658500	661740	0						63	0	0	0
27	661740	666540	0						63	0	0	0
27	666540	667140	0						63	0	0	0
27	667140	679500	0						63	0	0	0
27	679500	682800	0						63	0	0	0
27	682800	683460	0						63	0	0	0
27	683460	708420	0						63	0	0	0
27	708420	730740	0						63	0	0	0
27	730740	733740	0						63	0	0	0
27	733740	744600	0						63	0	0	0
27	744600	749100	0						63	0	0	0
27	749100	757920	0						63	0	0	0
27	757920	761880	0						63	0	0	0
28	0	235860	0						69	0	0	0
28	235860	237300	0						69	0	0	0
28	237300	239040	0						69	0	0	0
28	239040	245640	0						69	0	0	0
28	245640	274620	0						69	0	0	0
28	274620	289440	0						69	0	0	0
28	289440	290100	0						69	0	0	0
28	290100	311400	0						69	0	0	0
28	311400	315060	0						69	0	0	0
28	315060	320880	0						69	0	0	0
28	320880	325800	0						69	0	0	0
28	325800	328860	0						69	0	0	0
28	328860	330600	0						69	0	0	0
28	330600	331860	0						69	0	0	0
28	331860	341940	0						69	0	0	0
28	341940	346680	0						69	0	0	0
28	346680	347640	0						69	0	0	0
28	347640	352680	0						69	0	0	0
28	352680	355620	0						69	0	0	0
28	355620	371640	0						69	0	0	0
28	371640	379200	0						69	0	0	0
28	379200	385500	0						69	0	0	0
28	385500	400560	0						69	0	0	0
28	400560	408000	0						69	0	0	0
28	408000	409920	0						69	0	0	0
28	409920	414360	0						69	0	0	0
28	414360	425100	0						69	0	0	0
28	425100	430620	0						69	0	0	0
28	430620	436680	0						69	0	0	0
28	436680	446340	0						69	0	0	0
28	446340	447840	0						69	0	0	0
28	447840	455760	0						69	0	0	0
28	455760	456480	0						69	0	0	0
28	456480	480600	0						69	0	0	0
28	480600	496680	0						69	0	0	0
28	496680	501420	0						69	0	0	0
28	501420	515580	0						69	0	0	0
28	515580	516300	0						69	0	0	0
28	516300	534060	0						69	0	0	0
28	534060	542400	0						69	0	0	0
28	542400	545580	0						69	0	0	0
28	545580	546480	0						69	0	0	0
28	546480	549840	0						69	0	0	0
28	549840	557760	0						69	0	0	0
28	557760	558720	0						69	0	0	0
28	558720	565860	0						69	0	0	0
28	565860	571080	0						69	0	0	0
28	571080	577200	0						69	0	0	0
28	577200	577740	0						69	0	0	0
28	577740	598800	0						69	0	0	0
28	598800	630900	0						69	0	0	0
28	630900	635160	0						69	0	0	0
28	635160	642480	0						69	0	0	0
28	642480	654360	0						69	0	0	0
28	654360	658500	0						69	0	0	0
28	658500	661740	0						69	0	0	0
28	661740	666540	0						69	0	0	0
28	666540	667140	0						69	0	0	0
28	667140	679500	0						69	0	0	0
28	679500	682800	0						69	0	0	0
28	682800	683460	0						69	0	0	0
28	683460	708420	0						69	0	0	0
28	708420	730740	0						69	0	0	0
28	730740	733740	0						69	0	0	0
28	733740	744600	0						69	0	0	0
28	744600	749100	0						69	0	0	0
28	749100	757920	0						69	0	0	0
28	757920	766080	0						69	0	0	0
28	766080	819240	0						69	0	0	0
28	819240	823620	0						69	0	0	0
28	823620	832500	0						69	0	0	0
28	832500	840900	0						69	0	0	0
28	840900	887820	0						69	0	0	0
28	887820	950400	0						69	0	0	0
28	950400	983640	0						69	0	0	0
28	983640	1020120	0						69	0	0	0
28	1020120	1033680	0						69	0	0	0
28	1033680	1043880	0						69	0	0	0
28	1043880	1056060	0						69	0	0	0
28	1056060	1059780	0						69	0	0	0
28	1059780	1081800	0						69	0	0	0
28	1081800	1086660	0						69	0	0	0
28	1086660	1087260	0						69	0	0	0
28	1087260	1110420	0						69	0	0	0
28	1110420	1184400	0						69	0	0	0
29	0	235860	0						53	0	0	0
29	235860	237300	0						53	0	0	0
29	237300	239040	0						53	0	0	0
29	239040	245640	0						53	0	0	0
29	245640	274620	0						53	0	0	0
29	274620	289440	0						53	0	0	0
29	289440	290100	0						53	0	0	0
29	290100	311400	0						53	0	0	0
29	311400	315060	0						53	0	0	0
29	315060	320880	0						53	0	0	0
29	320880	325800	0						53	0	0	0
29	325800	328860	0						53	0	0	0
29	328860	330600	0						53	0	0	0
29	330600	331860	0						53	0	0	0
29	331860	341940	0						53	0	0	0
29	341940	346680	0						53	0	0	0
29	346680	347640	0						53	0	0	0
29	347640	352680	0						53	0	0	0
29	352680	355620	0						53	0	0	0
29	355620	371640	0						53	0	0	0
29	371640	379200	0						53	0	0	0
29	379200	385500	0						53	0	0	0
29	385500	400560	0						53	0	0	0
29	400560	408000	0						53	0	0	0
29	408000	409920	0						53	0	0	0
29	409920	414360	0						53	0	0	0
29	414360	425100	0						53	0	0	0
29	425100	430620	0						53	0	0	0
29	430620	436680	0						53	0	0	0
29	436680	446340	0						53	0	0	0
29	446340	447840	0						53	0	0	0
29	447840	455760	0						53	0	0	0
29	455760	456480	0						53	0	0	0
29	456480	480600	0						53	0	0	0
29	480600	496680	0						53	0	0	0
29	496680	501420	0						53	0	0	0
29	501420	515580	0						53	0	0	0
29	515580	516300	0						53	0	0	0
29	516300	534060	0						53	0	0	0
29	534060	542400	0						53	0	0	0
29	542400	545580	0						53	0	0	0
29	545580	546480	0						53	0	0	0
29	546480	549840	0						53	0	0	0
29	549840	557760	0						53	0	0	0
29	557760	558720	0						53	0	0	0
29	558720	565860	0						53	0	0	0
29	565860	571080	0						53	0	0	0
29	571080	577200	0						53	0	0	0
29	577200	577740	0						53	0	0	0
29	577740	598800	0						53	0	0	0
29	598800	630900	0						53	0	0	0
29	630900	635160	0						53	0	0	0
29	635160	642480	0						53	0	0	0
29	642480	654360	0						53	0	0	0
29	654360	658500	0						53	0	0	0
29	658500	661740	0						53	0	0	0
29	661740	666540	0						53	0	0	0
29	666540	667140	0						53	0	0	0
29	667140	679500	0						53	0	0	0
29	679500	682800	0						53	0	0	0
29	682800	683460	0						53	0	0	0
29	683460	708420	0						53	0	0	0
29	708420	730740	0						53	0	0	0
29	730740	733740	0						53	0	0	0
29	733740	744600	0						53	0	0	0
29	744600	749100	0						53	0	0	0
29	749100	757920	0						53	0	0	0
29	757920	766080	0						53	0	0	0
29	766080	819240	0						53	0	0	0
29	819240	823620	0						53	0	0	0
29	823620	832500	0						53	0	0	0
29	832500	840900	0						53	0	0	0
29	840900	887820	0						53	0	0	0
29	887820	950400	0						53	0	0	0
29	950400	983640	0						53	0	0	0
29	983640	1020120	0						53	0	0	0
29	1020120	1033680	0						53	0	0	0
29	1033680	1043880	0						53	0	0	0
29	1043880	1056060	0						53	0	0	0
29	1056060	1059780	0						53	0	0	0
29	1059780	1081800	0						53	0	0	0
29	1081800	1086660	0						53	0	0	0
29	1086660	1087260	0						53	0	0	0
29	1087260	1110420	0						53	0	0	0
29	1110420	1191300	0						53	0	0	0
29	1191300	1197360	0						53	0	0	0
29	1197360	1247640	0						53	0	0	0
29	1247640	1253640	0						53	0	0	0
30	0	235860	0						85	0	0	0
30	235860	237300	0						85	0	0	0
30	237300	239040	0						85	0	0	0
30	239040	245640	0						85	0	0	0
30	245640	274620	0						85	0	0	0
30	274620	289440	0						85	0	0	0
30	289440	290100	0						85	0	0	0
30	290100	311400	0						85	0	0	0
30	311400	315060	0						85	0	0	0
30	315060	320880	0						85	0	0	0
30	320880	325800	0						85	0	0	0
30	325800	328860	0						85	0	0	0
30	328860	330600	0						85	0	0	0
30	330600	331860	0						85	0	0	0
30	331860	341940	0						85	0	0	0
30	341940	346680	0						85	0	0	0
30	346680	347640	0						85	0	0	0
30	347640	352680	0						85	0	0	0
30	352680	355620	0						85	0	0	0
30	355620	371640	0						85	0	0	0
30	371640	379200	0						85	0	0	0
30	379200	385500	0						85	0	0	0
30	385500	400560	0						85	0	0	0
30	400560	408000	0						85	0	0	0
30	408000	409920	0						85	0	0	0
30	409920	414360	0						85	0	0	0
30	414360	425100	0						85	0	0	0
30	425100	430620	0						85	0	0	0
30	430620	436680	0						85	0	0	0
30	436680	446340	0						85	0	0	0
30	446340	447840	0						85	0	0	0
30	447840	455760	0						85	0	0	0
30	455760	456480	0						85	0	0	0
30	456480	480600	0						85	0	0	0
30	480600	496680	0						85	0	0	0
30	496680	501420	0						85	0	0	0
30	501420	515580	0						85	0	0	0
30	515580	516300	0						85	0	0	0
30	516300	534060	0						85	0	0	0
30	534060	542400	0						85	0	0	0
30	542400	545580	0						85	0	0	0
30	545580	546480	0						85	0	0	0
30	546480	549840	0						85	0	0	0
30	549840	557760	0						85	0	0	0
30	557760	558720	0						85	0	0	0
30	558720	565860	0						85	0	0	0
30	565860	571080	0						85	0	0	0
30	571080	577200	0						85	0	0	0
30	577200	577740	0						85	0	0	0
30	577740	598800	0						85	0	0	0
30	598800	630900	0						85	0	0	0
30	630900	635160	0						85	0	0	0
30	635160	642480	0						85	0	0	0
30	642480	654360	0						85	0	0	0
30	654360	658500	0						85	0	0	0
30	658500	661740	0						85	0	0	0
30	661740	666540	0						85	0	0	0
30	666540	667140	0						85	0	0	0
30	667140	679500	0						85	0	0	0
30	679500	682800	0						85	0	0	0
30	682800	683460	0						85	0	0	0
30	683460	708420	0						85	0	0	0
30	708420	730740	0						85	0	0	0
30	730740	733740	0						85	0	0	0
30	733740	744600	0						85	0	0	0
30	744600	749100	0						85	0	0	0
30	749100	757920	0						85	0	0	0
30	757920	766080	0						85	0	0	0
30	766080	779400	0						85	0	0	0
31	0	235860	0						45	0	0	0
31	235860	237300	0						45	0	0	0
31	237300	239040	0						45	0	0	0
31	239040	245640	0						45	0	0	0
31	245640	274620	0						45	0	0	0
31	274620	289440	0						45	0	0	0
31	289440	290100	0						45	0	0	0
31	290100	311400	0						45	0	0	0
31	311400	315060	0						45	0	0	0
31	315060	320880	0						45	0	0	0
31	320880	325800	0						45	0	0	0
31	325800	328860	0						45	0	0	0
31	328860	330600	0						45	0	0	0
31	330600	331860	0						45	0	0	0
31	331860	341940	0						45	0	0	0
31	341940	346680	0						45	0	0	0
31	346680	347640	0						45	0	0	0
31	347640	352680	0						45	0	0	0
31	352680	355620	0						45	0	0	0
31	355620	371640	0						45	0	0	0
31	371640	379200	0						45	0	0	0
31	379200	385500	0						45	0	0	0
31	385500	400560	0						45	0	0	0
31	400560	408000	0						45	0	0	0
31	408000	409920	0						45	0	0	0
31	409920	414360	0						45	0	0	0
31	414360	425100	0						45	0	0	0
31	425100	430620	0						45	0	0	0
31	430620	436680	0						45	0	0	0
31	436680	446340	0						45	0	0	0
31	446340	447840	0						45	0	0	0
31	447840	455760	0						45	0	0	0
31	455760	456480	0						45	0	0	0
31	456480	480600	0						45	0	0	0
31	480600	496680	0						45	0	0	0
31	496680	501420	0						45	0	0	0
31	501420	515580	0						45	0	0	0
31	515580	516300	0						45	0	0	0
31	516300	534060	0						45	0	0	0
31	534060	542400	0						45	0	0	0
31	542400	545580	0						45	0	0	0
31	545580	546480	0						45	0	0	0
31	546480	549840	0						45	0	0	0
31	549840	557760	0						45	0	0	0
31	557760	558720	0						45	0	0	0
31	558720	565860	0						45	0	0	0
31	565860	571080	0						45	0	0	0
31	571080	577200	0						45	0	0	0
31	577200	577740	0						45	0	0	0
31	577740	598800	0						45	0	0	0
31	598800	630900	0						45	0	0	0
31	630900	635160	0						45	0	0	0
31	635160	642480	0						45	0	0	0
31	642480	654360	0						45	0	0	0
31	654360	658500	0						45	0	0	0
31	658500	661740	0						45	0	0	0
31	661740	666540	0						45	0	0	0
31	666540	667140	0						45	0	0	0
31	667140	679500	0						45	0	0	0
31	679500	682800	0						45	0	0	0
31	682800	683460	0						45	0	0	0
31	683460	708420	0						45	0	0	0
31	708420	730740	0						45	0	0	0
31	730740	733740	0						45	0	0	0
31	733740	744600	0						45	0	0	0
31	744600	749100	0						45	0	0	0
31	749100	757920	0						45	0	0	0
31	757920	766080	0						45	0	0	0
31	766080	819240	0						45	0	0	0
31	819240	823620	0						45	0	0	0
31	823620	832500	0						45	0	0	0
31	832500	840900	0						45	0	0	0
31	840900	887820	0						45	0	0	0
31	887820	950400	0						45	0	0	0
31	950400	983640	0						45	0	0	0
31	983640	1020120	0						45	0	0	0
31	1020120	1033680	0						45	0	0	0
31	1033680	1043880	0						45	0	0	0
31	1043880	1056060	0						45	0	0	0
31	1056060	1059780	0						45	0	0	0
31	1059780	1081800	0						45	0	0	0
31	1081800	1082400	0						45	0	0	0
32	0	235860	0	520.642	474.136	8.4125	4.975	93.2721	52	0	0	0
32	235860	237300	0	520.642	474.136	8.4125	4.975	93.2721	52	0	0	0
32	237300	239040	0	520.642	474.136	8.4125	4.975	93.2721	52	0	0	0
32	239040	245640	0	522.251	474.136	8.53	4.92	93.2721	52	0	0	0
32	245640	274620	0	529.456	474.136	8.5869	4.95	93.2721	52	0	0	0
32	274620	289440	0	529.456	474.136	8.5869	4.95	93.2721	52	0	0	0
32	289440	290100	0	529.456	474.136	8.5869	4.95	93.2721	52	0	0	0
32	290100	311400	0	529.456	474.136	8.5869	4.95	93.2721	52	0	0	0
32	311400	315060	0	529.456	474.136	8.5869	4.95	93.2721	52	0	0	0
32	315060	320880	0	529.456	474.136	8.5869	4.95	93.2721	52	0	0	0
32	320880	325800	0	529.456	474.136	8.5869	4.95	93.2721	52	0	0	0
32	325800	328860	0	529.456	474.136	8.5869	4.95	93.2721	52	0	0	0
32	328860	330600	0	529.456	474.136	8.5869	4.95	93.2721	52	0	0	0
32	330600	331860	0	524.606	474.136	8.72206	4.82	93.2721	52	0	0	0
32	331860	341940	0	532.732	474.136	8.71098	4.9	93.2721	52	0	0	0
32	341940	346680	0	532.732	474.136	8.71098	4.9	93.2721	52	0	0	0
32	346680	347640	0	532.732	474.136	8.71098	4.9	93.2721	52	0	0	0
32	347640	352680	0	531.524	474.136	8.82651	4.82	93.2721	52	0	0	0
32	352680	355620	0	531.524	474.136	8.82651	4.82	93.2721	52	0	0	0
32	355620	362700	0	531.524	474.136	8.82651	4.82	93.2721	52	0	0	0
33	0	235860	0						72	0	0	0
33	235860	237300	0						72	0	0	0
33	237300	239040	0						72	0	0	0
33	239040	245640	0						72	0	0	0
33	245640	274620	0						72	0	0	0
33	274620	289440	0						72	0	0	0
33	289440	290100	0						72	0	0	0
33	290100	311400	0						72	0	0	0
33	311400	315060	0						72	0	0	0
33	315060	320880	0						72	0	0	0
33	320880	325800	0						72	0	0	0
33	325800	328860	0						72	0	0	0
33	328860	330600	0						72	0	0	0
33	330600	331860	0						72	0	0	0
33	331860	341940	0						72	0	0	0
33	341940	346680	0						72	0	0	0
33	346680	347640	0						72	0	0	0
33	347640	352680	0						72	0	0	0
33	352680	355620	0						72	0	0	0
33	355620	371640	0						72	0	0	0
33	371640	379200	0						72	0	0	0
33	379200	385500	0						72	0	0	0
33	385500	400560	0						72	0	0	0
33	400560	408000	0						72	0	0	0
33	408000	409920	0						72	0	0	0
33	409920	414360	0						72	0	0	0
33	414360	425100	0						72	0	0	0
33	425100	430620	0						72	0	0	0
33	430620	436680	0						72	0	0	0
33	436680	446340	0						72	0	0	0
33	446340	447840	0						72	0	0	0
33	447840	455760	0						72	0	0	0
33	455760	456480	0						72	0	0	0
33	456480	480600	0						72	0	0	0
33	480600	496680	0						72	0	0	0
33	496680	501420	0						72	0	0	0
33	501420	515580	0						72	0	0	0
33	515580	516300	0						72	0	0	0
33	516300	534060	0						72	0	0	0
33	534060	542400	0						72	0	0	0
33	542400	545580	0						72	0	0	0
33	545580	546480	0						72	0	0	0
33	546480	549840	0						72	0	0	0
33	549840	557760	0						72	0	0	0
33	557760	558720	0						72	0	0	0
33	558720	565860	0						72	0	0	0
33	565860	571080	0						72	0	0	0
33	571080	577200	0						72	0	0	0
33	577200	577740	0						72	0	0	0
33	577740	598800	0						72	0	0	0
33	598800	630900	0						72	0	0	0
33	630900	635160	0						72	0	0	0
33	635160	642480	0						72	0	0	0
33	642480	654360	0						72	0	0	0
33	654360	658500	0						72	0	0	0
33	658500	661740	0						72	0	0	0
33	661740	666540	0						72	0	0	0
33	666540	667140	0						72	0	0	0
33	667140	679500	0						72	0	0	0
33	679500	682800	0						72	0	0	0
33	682800	683460	0						72	0	0	0
33	683460	708420	0						72	0	0	0
33	708420	730740	0						72	0	0	0
33	730740	733740	0						72	0	0	0
33	733740	744600	0						72	0	0	0
33	744600	749100	0						72	0	0	0
33	749100	757920	0						72	0	0	0
33	757920	766080	0						72	0	0	0
33	766080	819240	0						72	0	0	0
33	819240	823620	0						72	0	0	0
33	823620	832500	0						72	0	0	0
33	832500	840900	0						72	0	0	0
33	840900	887820	0						72	0	0	0
33	887820	950400	0						72	0	0	0
33	950400	983640	0						72	0	0	0
33	983640	1020120	0						72	0	0	0
33	1020120	1033680	0						72	0	0	0
33	1033680	1043880	0						72	0	0	0
33	1043880	1056060	0						72	0	0	0
33	1056060	1059780	0						72	0	0	0
33	1059780	1081800	0						72	0	0	0
33	1081800	1086660	0						72	0	0	0
33	1086660	1087260	0						72	0	0	0
33	1087260	1110420	0						72	0	0	0
33	1110420	1191300	0						72	0	0	0
33	1191300	1197360	0						72	0	0	0
33	1197360	1247640	0						72	0	0	0
33	1247640	1355280	0						72	0	0	0
33	1355280	1402980	0						72	0	0	0
33	1402980	1436760	0						72	0	0	0
33	1436760	1461540	0						72	0	0	0
33	1461540	1492620	0						72	0	0	0
33	1492620	1600260	0						72	0	0	0
33	1600260	1772700	0						72	0	0	0
33	1772700	1783380	0						72	0	0	0
33	1783380	1869120	0						72	0	0	0
33	1869120	1908000	0						72	0	0	0
33	1908000	1963320	0						72	0	0	0
33	1963320	2094600	0						72	0	0	0
33	2094600	2163840	0						72	0	0	0
33	2163840	2327760	0						72	0	0	0
33	2327760	4462200	0						72	0	0	0
34	0	235860	0						72	0	0	0
34	235860	237300	0						72	0	0	0
34	237300	239040	0						72	0	0	0
34	239040	245640	0						72	0	0	0
34	245640	274620	0						72	0	0	0
34	274620	289440	0						72	0	0	0
34	289440	290100	0						72	0	0	0
34	290100	311400	0						72	0	0	0
34	311400	315060	0						72	0	0	0
34	315060	320880	0						72	0	0	0
34	320880	325800	0						72	0	0	0
34	325800	328860	0						72	0	0	0
34	328860	330600	0						72	0	0	0
34	330600	331860	0						72	0	0	0
34	331860	341940	0						72	0	0	0
34	341940	346680	0						72	0	0	0
34	346680	347640	0						72	0	0	0
34	347640	352680	0						72	0	0	0
34	352680	355620	0						72	0	0	0
34	355620	371640	0						72	0	0	0
34	371640	379200	0						72	0	0	0
34	379200	385500	0						72	0	0	0
34	385500	400560	0						72	0	0	0
34	400560	408000	0						72	0	0	0
34	408000	409920	0						72	0	0	0
34	409920	414360	0						72	0	0	0
34	414360	425100	0						72	0	0	0
34	425100	430620	0						72	0	0	0
34	430620	436680	0						72	0	0	0
34	436680	446340	0						72	0	0	0
34	446340	447840	0						72	0	0	0
34	447840	455760	0						72	0	0	0
34	455760	456480	0						72	0	0	0
34	456480	480600	0						72	0	0	0
34	480600	496680	0						72	0	0	0
34	496680	501420	0						72	0	0	0
34	501420	515580	0						72	0	0	0
34	515580	516300	0						72	0	0	0
34	516300	534060	0						72	0	0	0
34	534060	542400	0						72	0	0	0
34	542400	545580	0						72	0	0	0
34	545580	546480	0						72	0	0	0
34	546480	549840	0						72	0	0	0
34	549840	557760	0						72	0	0	0
34	557760	558720	0						72	0	0	0
34	558720	565860	0						72	0	0	0
34	565860	571080	0						72	0	0	0
34	571080	577200	0						72	0	0	0
34	577200	577740	0						72	0	0	0
34	577740	598800	0						72	0	0	0
34	598800	630900	0						72	0	0	0
34	630900	635160	0						72	0	0	0
34	635160	642480	0						72	0	0	0
34	642480	654360	0						72	0	0	0
[truncated: 169,682 more rows]

## Sheet: ROC
encid	event	Laktat	ph	pco2	ScvO2
1	0	3.2	7.387	50.6	47.6
4	0	7.3	7.224	69.4	59.3
6	0	9.2	7.141	79.4	53.1
7	1	2.6	7.21	55.4	76.6
21	0	2.3	7.346	46.1	46.8
25	0	6.5	7.279	74	78.9
32	0	5.8	7.107	54.5	69.8
37	0	3	7.243	52.8	54.8
43	0	8.7	7.086	84.7	65.7
44	0	7.8	7.057	77.3	49.4
47	0	21	7.154	81.8	36
48	0	3	7.136	91.4	61.4
59	0	2.2	7.298	63	49
67	0	2	6.857	186	67.2
70	1	6.6	7.163	52.5	61.3
72	0	7.4	7.283	60.8	64.9
75	0	6.3	7.249	63.6	62
82	0	4.3	7.305	55.1	64.2
90	0	5.6	7.35	50.9	45
95	0	19	6.978	59	42.8
99	0	14.6	7.007	116	71
102	0	3.4	7.197	80.2	59.4
104	0	18	6.923	91.6	50.1
108	0	2.8	7.139	122	42.8
112	0	3.5	7.146	54.4	78.9
120	0	1.8	7.207	57.1	46.3
134	0	5.5	7.266	56.6	55.2
138	0	2.2	7.111	69.7	79.1
141	0	20	6.859	176	50.8
150	0	1.6	7.231	65.7	52.4
152	0	2.2	7.288	61.8	61.4
158	0	1.9	7.187	92.3	58.9
159	0	18	6.801	93.7	24.8
164	0	2.4	7.259	70.8	61.9
165	1	16	7.228	66.7	74.1
166	0	1.9	7.1	97.6	60.3
167	0	20	7.115	58.3	74.8
168	0	7.5	7.141	76.8	72
175	0	4.9	7.265	72	73
178	0	4.2	7.191	65.7	34.6
179	0	3.8	7.326	57.2	26.2
180	0	4.7	7.115	69.2	59.1
184	0	5.1	7.113	83.3	47.1
185	0	1.4	7.35	73.7	63.3
186	0	4.2	7.209	73.8	55.7
187	0	4.8	7.209	71.7	50.2
188	0	16	7.13	66.6	60.4
189	0	1.7	7.199	59.9	60.7
193	0	11.2	7.143	57.7	59.9
195	0	2.6	7.342	55.1	50.7
201	0	2	7.294	55.1	74.7
206	0	17	7.166	51.5	54.9
207	0	6.7	7.179	74.3	51.4
209	0	4	7.18	67.9	60.3
217	0	6.4	7.152	64.4	57.1
221	0	1.5	7.223	72.9	78
223	0	1.9	7.253	69.1	67.5
225	0	3.2	7.197	67.7	37.8
229	0	3.2	7.232	81.7	46.5
230	0	3.6	7.248	55	52.3
231	0	1.8	7.223	46	68.6
233	0	3.1	7.204	60.2	60.6
235	0	3.7	7.188	61.2	71.4
238	0	2.6	7.234	64.5	53.7
239	0	2.8	7.21	72.1	73.1
241	0	5.1	7.364	51.7	54.5
242	0	27	7.156	75.3	59.8
247	0	3.7	7.219	78.4	40.6
248	0	1.3	7.192	102	42
250	0	3.7	7.175	82.5	56.2
252	1	3.5	7.281	46.4	61.8
254	1	21	7.204	50.9	74.2
260	0	1.6	7.289	48.2	71.4
261	0	4.4	7.387	41.2	61.7
263	0	3.8	7.095	57.4	52.3
269	0	3.5	7.221	67.6	35.3
270	0	5.8	7.116	54.7	65.2
271	0	4.1	7.265	47.2	26.6
273	1	1.4	7.435	36.1	61.9
275	0	1.2	7.305	49.3	75.8
276	1	2	7.353	51.7
278	0	6.9	7.009	91.9	37.8
280	1	1.4	7.347	44.6	46.2
285	0	2.1	7.159	58.8	62.6
286	0	2.3	7.295	73.6	46.7
295	0	3.6	7.294	46.6	63.1
296	0	6.1	7.192	49.2	61.2
298	0	1.2	7.273	59.1	54.6
302	0	22	6.869	75.2	60.3
305	0	1.9	7.285	50.7	65.1
308	0	20	7.009	87.1	51.5
309	0	1.8	7.378	47	51.5
310	0	3.6	7.368	50.7	31
314	0	2	7.38	47.5	70.3
317	0	2.7	7.31	60.9	54.7
320	0	2.4	7.332	70.1	66
322	1	7.3	7.264	57	59
323	0	3	7.283	61	45.9
324	0	13.9	7.21	52.2	66.1
329	0	17	7.189	55.1	65
335	0	2.8	7.188	75.6	56.1
337	0	6.8	7.27	48.4	67
338	0	4.3	7.251	61.3	85.7
339	1	2.3	7.294	54.3	66.3
345	0	9.9	7.275	51.8	43.9
346	0	3.4	7.165	78.9	58.5
350	0	2.5	7.222	73.4	42.8
355	0	2	7.27	60.5	77.1
357	0	5.5	7.155	54.2	55.1
359	0	20	7.152	54.5	58.8
361	0	2.6	7.335	41.9	74.2
363	0	1.3	7.297	48.4	73.4
365	0	2.2	7.145	82.6	57.4
367	1	9.1	7.251	56.8	53.2
368	0	1.6	7.169	74.1	69.5
369	0	2.2	7.191	68.9	64.7
371	0	5.3	7.325	55.4	37.5
372	0	7	7.253	63.1	54.1
373	0	3.1	7.17	62.4	60.2
375	0	3.4	7.329	50.2	49.3
381	0	2.7	7.206	49.6	67.7
382	0	1.6	7.239	70.1	63.6
384	0	1.4	7.245	72.1	57.9
386	0	3	7.249	80.6	59.9
387	0	4.7	7.294	48	59.8
388	0	27	7.195	58.4	62.8
389	0	4.4	7.306	57.5	57.5
391	0	1.6	7.367	49.6	84.7
394	0	3.1	7.268	49.6	58.8
395	0	8.9	7.242	53.3	44.9
396	0	5.3	7.238	66.3	54.7
397	0	2.3	7.329	54.3	65.8
398	0	11.7	7.194	62	61.1
403	0	4.3	7.306	56.1	64
404	0	2.1	7.305	44.3	66
405	0	1.2	7.347	51.6	71.6
406	0	1.7	7.307	65.8	47.4
407	1	1	7.261	62.9	59.2
408	0	2.8	7.28	80.6	54
410	0	13.5	7.092	60.7	66.2
411	0	2	7.164	57.1	66.8
414	1	8.7	7.217	67	72.9
415	0	3.1	7.232	47.3	50.8
420	0	5.4	7.147	67.4	20.1
423	0	8.1	7.106	89.7	64.9
425	0	2	7.187	72.4	55.5
426	0	3.9	7.231	71.6	67.5
428	0	2.1	7.279	51.1	69.9
429	0	5.9	7.131	74.4	45.8
433	0	11.2	7.109	67.1	36.2
435	0	3.8	7.219	57.6	58.4
436	1	9.7	7.237	54.4	73
437	0	2	7.252	62.5	68.5
444	0	18	6.67	98.5	58.4
445	0	1.6	7.248	63.2	72.5
446	0	3.7	7.247	62.7	57.1
449	0	1.8	7.203	60	64.2
451	0	2	7.319	49.5	71.1
454	0	2	7.354	58.9	54.5
455	0	2.1	7.243	53.6	57.2
458	0	18	6.981	88.8	64.2
459	0	3.3	7.127	93.9	51
461	0	4.9	7.343	51.5	54.6
462	0	1.4	7.382	47.5	79.1
463	0	2.5	7.358	51.4	58.1
464	0	1.6	7.256	50.8	84.1
466	0	4.3	7.305	56.2	50.4
468	0	4.1	7.052	98	61.8
472	0	9.5	7.218	51.5	41
474	0	1.5	7.332	59.9	68
477	0	3	7.084	92	45.4
478	0	3.8	7.234	70.9	60.8
480	0	3.9	7.254	58.7	59.4
483	1	13.1	7.176	65.8	31.5
486	0	5	7.248	61	61.7
489	0	2.4	7.315	51.5	60.5
490	0	2.9	7.251	69.9	70.4
491	0	2.2	7.268	59.5	59.8
492	0	17	7.187	62.5	40
493	0	17	6.973	56.5	56.2
494	0	3.4	7.217	62.2	62.4
495	0	2.2	7.388	42.4	67.4
496	0	4.6	7.219	43	75.5
498	0	2.7	7.36	54.6	65.1
499	0	2.9	7.196	60.7	70.9
500	0	3.4	7.314	53	63.1
503	0	4	7.371	52.3	58.1
504	0	1.3	7.257	68.2	74.7
505	0	13.2	7.173	68.6	63.5
506	0	2.7	7.358	43.1	55.3
508	0	3	7	58.8	73.2
509	0	6.1	7.166	101	63
510	0	2.5	7.426	46.3	71.3
511	0	1.7	7.404	45.4	75.8
512	0	2	7.093	105	66.4
513	0	2.8	7.401	45.1	77.9
515	0	1.8	7.182	82.1	58.8
516	0	1.7	7.299	53	75.3
518	0	3.9	7.334	48.8	72.2
520	1	2.4	7.304	40.7
523	0	1.1	7.336	55.9	65.2
524	0	1.9	7.313	47.4	79.4
525	1	7.2	7.131	57.4	83.5
526	0	8	7.198	62.7	66.3
527	0	3.1	7.365	43.1	76.4
528	1	2.4	7.363	47.7	69
529	0	2.5	7.309	52	59
530	1	2.1	7.312	53	62.8
532	0	2.3	7.359	47.2	59.4
534	0	4.1	7.227	61.8	58.8
535	0	2.7	7.094	85	43.2
536	0	2.2	7.156	89.4	59.6
537	0	1.4	7.277	54.2	73.3
539	0	3.1	7.333	49.9	77.2
540	0	1.9	7.422	42.9	80.1
541	0	1.8	7.32	51	69.1
542	0	13.1	7.156	52.4	62.4
544	0	6.6	7.213	60.5	41.3
547	0	3	7.239	54.7	62.7
548	0	1.4	7.373	43.5	68
549	0	7.7	7.387	40.6	79.7
550	0	5.2	7.183	55.6	58.5
551	0	2.1	7.086	87.8	67.7
552	0	6.3	7.143	68.4	69.2
553	0	2.1	7.339	45.8	66
554	0	6.5	7.21	75.1	49.8
555	0	4.2	7.224	48.9	76.3
556	0	1.4	7.259	59	68.8
558	0	4.3	7.35	46.9	61.9
559	0	6.6	7.101	72.1	51.5
560	0	11.6	7.14	70.3	53
561	0	3.2	7.275	46.4	61.6
562	0	5.1	7.282	65.4	59.2
563	0	4.5	7.307	53.1	44.9
565	0	2.5	7.168	56.8	59.9
567	0	3.7	7.2	50.3	60.8
568	0	6.5	7.287	45.1	55.2
569	0	2.1	7.412	49	55.5
570	0	6	7.338	46.1	55.8
571	0	2.2	7.268	57.6	51.6
572	0	2.1	7.144	96.2	66.8
573	0	3	7.303	57.4	65
574	0	2.7	7.345	43.4	89.4
575	0	5.6	7.238	55	54.8
576	0	6.3	7.139	72.5	41.7
578	0	3.1	7.251	66.6	49.9
579	1	2.9	7.296	49.3	70.1
580	1	2.3	7.173	49.7	73.4
581	1	13.9	7.082	57.4	56
584	0	2	7.34	53.3	55.3
585	0	1.6	7.361	53	69.2
586	1	1.1	7.222	55.9
587	0	2.6	7.295	50.8	61.2
588	0	4.8	7.363	47.5	69.9
589	0	2.2	7.162	70.8	68.6
590	0	5.6	7.229	63.5	60.5
591	0	3	7.33	53	73.1
592	0	18	7.103	49	71.5
593	0	3.1	7.145	69.7	44.5
594	0	4.3	7.33	53.4	64.5
595	0	2	7.253	61.2	51.5
597	0	3.2	7.108	65.5	57.2
599	0	1.7	7.345	46.5	64.1
600	1	3.3	7.147	61	63.5
602	0	2.6	7.202	65.1	64.3
603	0	0.9	7.259	55.6	63.1
604	0	3.5	7.358	49.2	61.6
605	1	2.3	7.259	50
606	0	3.2	7.232	59.3	37.5
607	0	3.3	7.289	54.7	61.9
608	0	3.3	7.223	57.8	50.9
609	1	5.6	7.276	61	72.7
611	0	3.5	7.229	59.4	61.6
612	0	3	7.227	64.3	48.6
613	0	2.2	7.08	84.5	65.2
614	0	1.5	7.343	41.3	65.6
618	0	3.1	7.289	57.5	51.6
621	0	1.9	7.289	53.6	40.2
622	0	3	7.226	46.8	48.6
623	0	3.6	7.353	46.6	78.4
624	0	3.3	7.265	56.4	47.3
625	0	2.5	7.215	61.5	76.1
626	0	2.7	7.23	70.6	79.4
627	0	6.1	7.303	58.9	52.2
631	0	5.8	7.092	62	54.7
635	0	4.1	7.319	50.7	53.8
636	0	8.1	7.179	57.8	44.3
637	0	2.7	7.262	51.7	68.1
640	1	5.9	7.284	59.8	72.7
641	0	3.8	7.395	43	72.2
643	0	2.3	7.168	71.7	52.1
645	0	3.3	7.378	52	72.9
646	0	3.2	7.388	46	61.3
649	0	3.1	7.394	45.9	70.3
650	1	3.7	7.269	50.5	74.9
651	0	1.8	7.396	49.4	77.3
652	0	2.6	7.374	50.1	57.1
654	0	1.8	7.215	60.1	62.5
655	0	4.9	7.198	82.1	51.4
656	0	3.2	7.327	56	62.7
657	0	4.1	7.338	50.8	75.4
658	0	3.1	7.428	46.7	78.5
659	0	9.1	7.26	69.1	70.1
664	0	2.1	7.335	75.3	54.4
667	0	3	7.143	62.3	47.3
668	0	6.1	7.296	56.1	51
669	0	10	6.968	61.4	60
671	0	1.2	7.176	92.8	52.7
673	0	2.4	7.126	77	59.1
674	1	2.3	7.208	66.9	52.8
677	0	2.6	7.166	70.3	65
684	0	2.2	7.386	46.6	73.1
686	0	1.3	7.391	50.6	63.5
687	0	2	7.115	108	48.4
689	1	2.3	7.307	44.5	75.7
690	0	1.9	7.251	85.9	53.7
691	0	2	7.142	105	56.8
693	0	3.8	7.339	53.3	50.9
694	0	3	7.284	49.7	57.6
695	0	1.7	7.353	50.9	65.7
696	0	6.2	7.29	46	67.6
700	0	5.8	7.258	60.9	49.4
701	0	1.8	7.357	48.1	45.3
702	0	6.2	7.092	71.5	60.2
703	0	5.4	7.221	72.2	60.8
704	0	3.9	7.239	45.8	71.4
705	0	2.2	7.168	57	71.7
706	0	9.1	7.065	79.8	44.6
707	0	3.6	7.25	63.9	56
708	0	3	7.292	44.8	46.8
709	0	2.6	7.287	50.5	57.7
711	0	3.4	7.232	61.7	58
712	0	1.3	7.337	51.7	60.2
713	0	4.6	7.281	48.7	60.8
714	0	2	7.27	77.5	42.3
715	0	3.3	7.239	83	48
717	0	1.9	7.24	67.6	79.4
718	0	1.4	7.171	79.5	47.1
719	0	1.3	7.241	65.5	56.8
720	0	2.3	7.325	53.5	76
721	0	2.6	7.329	52.6	53.4
722	0	3.7	7.205	65.6	61.5
724	0	1.4	7.327	48.9	66.8
725	0	3.2	7.335	50.7	64.5
728	0	2.9	6.954	122	60.6
729	0	2.4	7.225	60.8	48
730	0	3.4	7.307	62	53.5
731	0	1.6	7.339	54.8	75.7
733	0	2.2	7.319	56	73.5
734	0	7.2	7.293	56.8	65
736	0	2.6	7.301	59.1	60.9
739	0	2.2	7.129	84.2	55.1
740	0	8.5	7.283	50.9	69.3
742	0	2.9	7.307	60.6	65.8
743	0	2.5	7.384	45.6	44.6
744	0	3.6	7.302	55.3	63.1
745	0	8.7	7.286	51.1	43.4
746	0	14.2	7.076	68.2	64.1
747	0	7.2	7.046	84.1	50.3
749	0	11.9	7.136	74.2	57
751	0	2	7.338	52.4	64.9
752	0	12.7	7.203	54	49.4
755	0	1.8	7.255	84.4	56.9
758	0	21	7.058	91.7	57.6
759	1	6.4	7.132	56	63.9
760	0	2.1	7.284	61.6	72
761	0	2.4	7.313	54.1	65
763	0	3.1	7.277	64.1	57.8
765	0	2	7.241	66.6	66.1
767	1	21	7.156	63.6	47.6
768	0	5.1	7.304	46	58.3
769	0	3.2	7.22	52.5	52.8
772	0	1.8	7.27	52.2	61
773	0	3.2	7.188	75.9	57.6
775	0	12.4	7.153	60.2	46.3
776	0	5.6	7.252	53.6	61.7
777	0	8	7.246	54.9	74.7
779	1	2.4	7.338	40.6	50.4
780	0	2.7	7.081	83.5	68.9
781	0	4.7	7.184	77.4	56.3
783	0	15	7.157	59.3	59.8
784	0	2.5	7.274	59.5	73
785	0	4.4	7.306	49.8	66.1
787	0	2.4	7.164	64.1	49.8
789	0	2.5	7.036	69.1	39.4
790	0	1.8	7.239	93.4	63
791	0	12	7.256	77.4	60.7
792	0	3.5	7.137	83.8	47.4
793	0	4.3	7.279	56.4	66.7
794	0	3.9	7.126	95.2	48.9
796	0	3.1	7.213	99.7	43.6
800	0	3.8	7.263	40.2	52.1
801	0	1.6	7.171	60.3	55.2
802	0	1.7	7.296	50.5	66.4
803	0	1.4	7.257	88	57.1
804	0	1.3	7.44	41.7	67.6
805	0	1.6	7.32	46.5	72.5
806	0	4	7.37	52.5	61.8
807	0	2.1	7.332	63.5	75.8
808	0	1.4	7.345	68.2	65.4
809	0	2.6	7.299	63.9	57.4
810	0	3.7	7.249	75.6	57.1
811	0	2.4	7.272	66.5	42.7
813	0	4.2	7.019	108	52.7
814	0	7.7	7.193	85.5	49.1
815	0	3.8	7.412	40.1	55.5
816	0	1.7	7.194	71.6	70.5
817	1	11.6	7.103	57.9	72.3
818	0	1.7	7.294	68.6	54.6
819	0	2.1	7.297	52.1	69.4
820	0	2.8	7.317	48.5	60.5
821	0	2	7.329	68.2	54.4
822	0	2.7	7.352	48	50.5
823	0	4.6	7.218	57.5	33.9
824	0	1.8	7.259	63.8	58.3
826	0	17	7.061	68	61.2
829	1	1	7.267	60	81.7
830	0	1.8	7.302	58	66.9
831	0	2.1	7.409	43.3	63.7
832	0	4.6	7.17	72.6	55.7
833	0	2.4	7.349	50	48.4
834	0	7.6	7.084	73.2	61.9
835	0	1.2	7.382	51.9	56.2
836	0	4	7.43	44.8	64.5
837	0	2.3	7.332	53.6	60
838	0	1.3	7.214	71.9	51.1
840	0	5.9	7.183	69.1	77.3
841	0	3.6	7.428	40.9	62.8
842	0	4.7	7.225	54.7	61.6
844	0	2.1	7.387	47.3	63.8
845	0	2.5	7.286	52.1	37.8
846	0	2	7.28	50.2	77.2
848	0	3.2	7.198	81.9	66.6
850	0	2.4	7.23	69	60.3
851	0	4	7.342	48.4	63.2
853	0	3.6	7.101	103	56.9
854	0	2.1	7.356	42.9	56
859	0	6.1	7.365	54.9	57.3
860	0	1.4	7.272	50.2	75.1
861	0	2.6	7.284	54.8	69.2
864	0	3.2	7.118	84.6	53.8
867	0	4	7.272	52.7	57.5
869	0	2.8	7.3	49.6	60.7
870	0	2.5	7.368	44.2	69.1
871	0	7.9	7.148	55.7	38.3
872	0	2.3	7.348	48.3	58.8
874	0	2.3	7.311	59.4	50.8
875	0	3.5	7.225	64.2	64.8
877	0	5.3	7.291	59.2	38.5
878	0	3.1	7.397	48.7	41.4
880	0	8.7	7.082	58.6	55.5
881	0	1.6	7.258	64.8	55.1
882	0	8.1	7.285	51.1	51.9
883	0	4.7	7.26	46.8	57.2
884	0	19	7.149	50.9	64.8
886	0	3.2	7.104	82.3	65.8
888	0	8.1	7.203	69.2	42.3
889	1	4.5	7.372	54.2	63.2
893	0	6	7.25	62.8	54.2
894	0	8.1	7.146	56.9	57.2
899	0	6.9	7.212	61.2	58.1
900	0	3.5	7.342	55.2	44.8
901	0	5.1	7.122	66.1	38.2
902	0	1.8	7.231	77.9	59
903	0	3.2	7.171	62.3	53.5
904	0	6	7.257	62.8	55.3
905	0	3.6	7.33	53.2	54.5
906	0	4.7	7.286	56.9	68.1
907	0	2.3	7.308	63.6	62.7
908	0	22	6.842	75.7	44.4
909	0	2.6	7.302	57.3	71
912	0	3.7	7.356	48.3	65.7
913	0	5.6	7.069	69.5	61.7
914	0	7	7.075	111	52.7
915	0	2.7	7.483	38.9	65.4
916	0	12.9	7.254	53.5	46.3
917	0	1.3	7.311	53.1	76.4
919	0	4.7	7.303	54.5	38.2
921	0	19	7.123	50.2	70.6
922	0	1.6	7.343	50.1	72.6
923	0	4.1	7.175	74.4	46.2
924	0	4	7.284	65.8	54.6
925	0	2.2	7.363	50.1	60.4
926	0	9.3	7.254	51.5	55.3
927	1	4.9	7.171	58.9	77.1
929	0	1.5	7.332	56.3	60.7
931	1	5.1	7.261	62.7	60.7
933	0	4.8	7.337	63.1	52.4
935	0	1.8	7.325	52.7	63.6
936	0	3.7	7.22	59.8	66.8
937	0	4.2	7.238	53.4	62.1
938	0	5.5	7.374	47.6	52.9
942	0	3.4	7.126	64.2	71.9
944	0	1.5	7.192	58.8	61.1
945	1	7.4	7.24	48.6	64.3
948	0	1.8	7.34	47.4	67.7
949	0	3	7.32	49.8	54.1
951	0	1.5	7.339	56.2	67.7
953	0	1.5	7.429	37.1	58.1
955	0	1.9	7.246	66.5	57.4
957	1	4.9	7.245	58.4	68.1
958	0	2.3	7.336	49.9	59.7
959	0	1.9	7.272	56.4	57.6
960	0	1.9	7.305	57.4	64.1
961	1	5.1	7.244	63.2	53.2
964	0	2.4	7.272	42.8	64
965	0	7.1	7.292	58.5	67.3
966	0	5.1	7.231	55.3	61.6
970	0	6.9	7.185	61.9	49.9
971	0	2.7	7.338	45.5	69.9
973	0	1.1	7.244	64.7	62.2
975	0	2	7.153	69.8	69.4
988	0	4.6	7.229	56.5	59.4
989	0	25	6.919	103	54.5
994	0	3.4	7.135	74.6	78.8
995	0	4.7	7.196	67.9	72.9
996	1	9.9	7.155	76.1	71.7
998	0	7.9	6.902	182	65.2
1000	0	5.3	7.144	98.9	56.6
1001	0	16	6.889	108	71.1
1004	0	1.3	7.174	81.5	57.6
1008	0	3.2	7.304	50.3	59.6
1010	0	3.5	7.344	56.8	52.2
1018	0	14.8	7.093	70.4	59.8
1024	0	6.4	7.191	101	58.5
1028	0	2.1	7.05	95.2	70.1
1029	0	1.6	6.962	139	53.6
1031	0	5.2	7.24	61	63
1032	0	5.1	7.339	47.6	56.8
1035	0	2.1	7.18	103	76.6
1037	0	4.1	7.226	63.2	61.3
1038	0	2.1	7.23	77	62.6
1043	0	5.3	7.186	89.7	71.6
1047	0	4	7.262	47.4	54.2
1048	0	3.6	7.201	52.4	44.3
1052	0	2.9	7.195	73.5	69.5
1060	0	9	7.17	48.3	33.3
1069	0	5	7.197	68.1	56.2
1072	0	1.5	7.208	72.8	49.3
1088	0	2.4	7.277	66.9	58.2
1093	0	2.3	7.205	79.6	53.6
1096	0	6.8	7.189	81.3	66.2
1098	0	7.6	7.234	56.2	71.7
1101	0	6.4	7.077	80.1	56.2
1103	0	1.9	7.358	54.9	65.6
1111	0	2.3	7.26	62.7	72.2
1113	0	2.2	7.183	56	73.5
1124	0	1.4	7.262	49.9	48.8
1127	0	2.6	7.424	41.2	67.8
1130	0	2.4	7.202	62.5	45.2
1136	0	7.3	7.19	61.1	43.2
1137	0	4.5	7.331	56.8	77.1
1138	0	6.9	6.936	103	66.9
1141	0	13.6	7.095	104	38.4
1144	0	18	6.977	57.9	39.5
1145	0	8	7.153	115	51.8
1148	0	5.6	7.162	78.9	54.9
1151	0	2.8	7.227	61.2	57.8
1157	0	6.3	7.063	62.8	50.3
1167	0	1.6	7.335	64	56.3
1171	0	2.6	7.22	63.5	64.7
1181	0	5.4	7.152	82.6	64.5
1182	0	7.1	7.163	73.9	64.4
1183	0	2.5	7.17	75.4	72.9
1187	0	20	6.993	56.3	61
1188	0	4.9	7.216	56.8	50.9
1192	0	9.3	7.274	47.3	37.5
1195	0	2.2	7.288	40.1	65
1206	0	1.9	7.271	58.8	57.2
1208	0	6.4	7.284	54.1	56.9
1212	0	1.5	7.281	56.8	66.5
1221	0	2.2	7	122	63.3
1225	0	3.7	7.264	56	57.9
1232	0	18	7.195	51	71.2
1252	0	20	6.9	79.7	45.2
1254	0	5.3	7.225	70.2	69.3
1257	0	8.8	7.113	82.2	48.9
1260	1	8.2	7.082	119	59.9
1270	0	1.8	7.34	53.5	75.3
1273	0	19	6.922	78.3	60.1
1274	0	2.7	7.14	71.7	57.3
1280	0	2.6	7.205	72.8	68.4
1285	0	15	7.213	59.5	56.8
1289	0	3.6	7.278	50.9	59.6
1300	0	2.2	7.368	64.6	52.3
1301	0	3.8	6.983	106	68.1
1304	0	2.6	7.207	78.1	58.5
1327	0	3.8	7.249	70.4	62.5
1329	0	12.2	7.041	60.9	42
1331	0	3	7.305	57.4	71.4
1335	0	2.9	7.104	149	62.2
1336	0	2.5	7.295	54.5	27.1
1337	0	12.9	7.226	68.5	57
1350	0	16	7.105	55.7	47.8
1370	0	2.9	7.092	79.7	54.3
1372	0	4.3	7.159	72.2	60.6
1376	0	1.8	7.094	85	61.2
1383	0	6.2	7.196	91.8	63.1
1392	0	7.7	7.156	69.3	26
1397	0	2	7.3	42.4	71.4
1413	1	1.9	7.129	83.4	61
1416	0	1.7	7.367	41.9	65.7
1421	0	17	7.108	57.1	59.8
1423	0	1.6	7.201	75.9	60.2
1424	0	10.1	7.076	85.6	55
1428	0	4.5	7.362	51.1	52.1
1429	0	27	7.076	52.5	64.9
1432	0	11.7	7.186	87.8	72
1434	0	1.7	7.26	61.4	57.7
1437	0	9.2	7.113	85.4	46.3
1455	0	1.9	7.316	57	50.2
1463	0	1.6	7.319	44.9	63.5
1465	0	9.4	7.092	83.9	44.3
1482	0	3.4	7.307	58.7	71
1483	1	3	7.239	75.2	78
1486	0	2	7.3	59.6	61.3
1487	0	2.1	7.331	53.2	46.1
1488	0	1.8	7.113	90	63.2
1501	0	2.7	7.245	65.8	73.5
1510	0	6.1	7.164	68.3	62.4
1517	0	20	7.12	57.1	56.2
1519	0	3.8	7.167	71.7	39.8
1520	0	6.8	7.25	73	42
1523	0	17	7.027	54.9	42
1524	0	2.5	7.263	68.7	60.9
1530	0	6.7	7.1	71	71.9
1534	0	15	6.941	75.9	57.5
1536	0	1.3	7.158	91.3	70.9
1538	0	26	7.221	65.6	46
1553	0	4.6	7.05	91.8	56
1558	0	2.5	7.142	80.4	82.7
1562	0	4.7	7.25	50	29.4
1572	0	5.1	7.204	41.3	71.9
1574	0	1.9	7.187	68.9	65.4
1576	0	4.9	7.243	61.9	54.2
1593	0	2.3	7.261	53.2	66
1594	0	24	7.158	80	79.6
1600	0	5.7	7.214	70	40.9
1604	0	10.7	7.279	56.6	56.1
1605	0	7.4	7.145	60.8	53.6
1615	0	5.2	7.296	60.4	43.3
1620	0	3	7.388	40.4	55.6
1621	0	3	7.265	62.7	41.7
1633	0	7.6	7.108	84.5	38.6
1634	0	2.9	7.372	55.7	62.2
1644	0	2	7.332	49.8	64.3
1650	0	4.2	7.292	44.9	61.7
1655	0	16	7.015	90.1	62.2
1658	0	2.4	7.25	78.3	51.3
1661	0	1.5	7.341	41.6	59.5
1670	0	4.2	7.257	56.7	80.4
1675	0	2.7	7.233	66.8	63.8
1679	0	8.3	7.263	67	69.2
1680	0	16	7.009	81.4	69.5
1684	0	16	6.756	94.9	23.6
1696	0	2.6	7.151	89.6	68.7
1701	0	2.9	7.31	63.1	60
1706	0	12.5	7.124	74.7	54.1
1711	0	9.4	7.02	59.9	53
1715	0	2.7	7.184	101	96.3
1716	0	2.6	7.054	120	69.2
1718	0	2.7	7.309	51.8	61.9
1719	0	11.4	7.019	88.6	61.6
1723	1	6.8	7.202	69.5	75.9
1740	0	2.5	7.239	76.4	66.6
1758	1	4.9	7.284	45.9
1760	0	2.5	7.217	63.5	63.5
1761	1	4.4	7.234	67.7	69.3
1764	0	1.9	7.137	82.8	68.1
1765	0	4	7.155	82	39.5
1766	0	1.6	7.087	103	63.6
1775	0	6.9	7.084	109	57
1778	0	8.6	7.241	75	41.8
1779	1	13.9	7.294	50.5	75
1784	0	6.2	6.97	98.3	45.1
1792	0	2.2	7.254	62.3	61.9
1798	0	3	7.231	82.8	49.4
1803	0	5.5	6.97	102	64.8
1804	0	9.6	7.085	95	69
1807	0	3.3	7.191	60.2	56.4
1812	0	5.8	7.004	108	20
1813	0	2.3	7.343	53.2	42.4
1818	0	4.2	7.056	103	59
1832	1	3.6	7.192	76.9
1835	0	5.5	7.099	81.3	73
1836	0	5.3	7.215	56	61.2
1842	0	1.4	7.327	52.3	24.8
1854	0	1.9	7.227	64.8	65.5
1855	0	1.9	7.182	83.7	68
1856	0	1.6	7.321	52.1	44
1857	0	2	7.401	48.9	54.6
1870	0	1.6	7.129	70.3	64.6
1890	0	16	6.916	97.8	75.5
1899	0	3.6	7.326	57.1	58.2
1901	0	4.3	7.092	97.3	42
1911	0	3.2	7.178	72.8	65.3
1912	0	2.7	7.228	79	83
1915	0	1.4	7.264	73	62.6
1917	0	12.3	7.228	54.3	37.8
1921	0	5.4	7.352	60.1	29.8
1924	0	6.1	7.143	81.5	63.7
1932	0	19	7.133	58.3	45.3
1935	0	8.3	7.258	53.1	57
1943	0	23	7.001	64.8	41.7
1945	0	5.1	7.166	82	59.9
1946	0	2.3	7.277	63.7	74.7
1959	0	1.8	7.071	142	64
1970	0	7	7.198	70.7	41.4
1981	1	6.9	7.057	60.9	64.8
1984	0	2.3	7.248	62.4	52.2
1987	0	4.5	6.925	160	58.5
1992	0	20	6.977	66.5	50.7
2009	0	14.4	7.278	51.5	74.7
2013	0	1.9	7.271	66.5	67.7
2025	0	2.8	7.323	57	61.5
2026	0	1.5	7.138	109	65.7
2028	0	11.4	7.355	51.7	39.7
2031	1	9.6	7.035	68.7	46.6
2032	0	3.4	7.224	47	53.9
2039	0	5.1	7.345	54.1	52.3
2043	1	2.3	7.158	78.5	74.7
2044	0	2.4	7.245	48.1	67.1
2051	0	1.3	7.324	59.5	62.6
2057	0	3.4	7.241	65.7	46.6
2064	0	11.5	7.243	53	56.7
2081	0	9.9	7.278	64	62.8
2083	0	4.2	7.122	62.9	70.8
2086	0	1.7	7.183	95.1	51.1
2089	0	7.2	7.25	48.6	64.7
2091	0	12.5	7.112	81	68.3
2094	0	7.9	7.066	66.7	61.1
2099	0	4.8	7.052	96.7	49.2
2100	0	2.1	7.321	47.2	65
2103	0	5.5	7.192	60.3	76
2109	0	10.6	7.109	76.4	66.4
2123	0	10.2	7.111	89.3	28.4
2132	0	5.9	7.196	68	75.6
2136	0	14.4	7.194	53.7	51.5
2144	0	1.7	7.294	58.8	67.4
2149	0	2.4	7.266	68.9	24.6
2151	0	23	6.894	84.9	80.8
2159	0	9.4	7.306	54.2	65.3
2162	0	12.9	6.772	101	75.2
2163	0	6.3	7.088	68.1	54.9
2166	0	20	6.749	173	61.2
2172	0	4.1	7.126	62.7	36.5
2178	0	6.9	7.074	81.8	61
2187	0	1.6	7.335	59.9	59.9
2191	0	2	7.173	87.7	22.3
2200	0	11.5	7.054	66.4	26.3
2205	0	1.3	7.161	65.5	75.7
2207	0	4.1	7.245	46.8	51.6
2214	0	4	7.19	68.4	52.4
2219	0	1.3	7.073	111	57
2220	0	7.3	6.846	157	65.9
2222	0	1.4	7.268	59.3	57.9
2230	0	2.9	7.217	54.1	62.4
2232	0	11.3	7.115	79.8	70.5
2236	0	2.3	7.354	51.6	41.2
2237	0	2.6	7.321	56.3	48.4
2244	0	12.1	7.156	193	39.3
2246	0	8.1	7.27	47.6	61.3
2247	0	8.7	7.107	68.9	69.5
2253	1	4	7.099	91.4	79.7
2260	0	2.5	7.249	59.5	82.9
2265	0	1.7	7.385	51	49.5
2266	0	2.3	7.338	46.8	54.9
2267	0	3.1	7.132	96.8	46.3
2268	0	5.2	7.233	69.8	36.2
2271	0	8.3	7.17	141	55.8
2272	0	5.7	7.268	59.9	55.6
2277	0	2.7	7.286	64.1	71.1
2278	0	5.8	7.093	116	67.5
2280	1	1.7	7.154	79.7	66.7
2282	0	7.2	7.136	76.6	61.5
2284	0	2.8	7.225	47	64.1
2285	0	1.6	7.369	61.6	69.3
2289	0	3.8	7.347	46.9	39.6
2292	0	6.3	7.284	56.1	74.7
2301	0	8.7	7.065	97	68.3
2304	0	1.2	7.069	92.1	78.6
2307	0	2.5	7.156	115	56
2312	0	8.9	7.186	72.3	55.7
2313	0	12.7	7.091	98.4	48.8
2334	0	6.3	7.279	63.2	54
2340	0	6.9	7.156	68.2	41.8
2341	0	2.6	7.199	80.7	44.3
2344	0	1.9	7.309	56.2	49.8
2345	0	12.7	7.169	83.9	63.2
2348	0	12.9	6.972	83.1	61.1
2354	0	4.7	7.09	79.3	63.5
2366	0	2.8	7.282	52.4	63
2371	1	0.9	7.266	62.8	61.7
2377	0	2.7	7.135	77.2	68.9
2384	0	10.4	7.118	76.2	42.9
2386	1	2.2	7.257	56.5
2388	0	4	7.298	57.4	65.1
2390	0	6.4	6.99	80.2	58.1
2392	0	29	6.924	66.2	63.3
2397	0	28	7.045	56	44.9
2403	0	2.4	7.266	64.6	83.9
2407	0	1.2	7.08	95.9	68.6
2412	0	12.1	7.095	87.5	57.7
2431	0	12.2	6.891	118	69
2432	0	3.5	7.173	68.6	66.7
2440	0	2.8	7.113	74.4	56
2441	0	13.7	7.191	42.7	61.7
2444	0	5.7	7.039	70.7	50.9
2451	0	4	7.199	65.7	57.9
2455	0	5.6	7.055	98.2	54.9
2457	0	2.8	7	149	48.5
2470	0	2.6	7.101	88.9	51.8
2476	0	12.4	7.025	57.2	46.9
2481	0	4.1	7.255	56.8	31
2490	0	6	7.273	56.9	67.4
2494	0	3	7.364	44.1	48.1
2503	0	1.7	7.326	54.6	51
2510	0	2.3	7.285	71.2	68.1
2511	0	3.1	7.289	71.9	62.4
2513	0	10.2	7.187	112	66.3
2514	0	2.1	7.221	74	70.4
2515	0	15	7.087	102	61.8
2518	0	11.7	6.9	133	64.5
2530	0	5.8	7.207	62.6	72.9
2533	1	4.1	7.384	46.1	61
2537	0	2	7.2	50	68.2
2539	0	6.9	7.214	57.4	73.8
2548	0	2.6	7.007	123	65
2549	0	5.2	7.312	62.4	32.1
2555	1	6.5	7.244	60.1	72.5
2557	0	4.2	7.227	82.4	59.2
2558	0	9.6	7.151	73.7	67.2
2560	0	9.9	7.07	75.7	67.9
2572	0	7	7.11	102	54.3
2577	0	5.8	7.337	58.7	46
2579	0	2.3	7.284	72.5	66.5
2580	0	2.8	7.263	52.8	80.9
2586	0	14.8	6.979	117	32
2593	0	5.2	7.098	92.1	57.5
2594	0	1.7	7.189	66.1	76.1
2596	0	11	7.28	54.5	68.3
2599	0	1.8	7.275	48.4	53.1
2600	0	17	7.2	74.2	69.2
2603	0	21	7.238	62.6	62.9
2620	0	6.1	7.26	47.2	51.4
2621	0	8.7	7.116	75.2	65.1
2628	0	9	7.046	85.2	70.4
2639	0	13.1	7.125	85.7	58.6
2644	0	2.2	7.241	51	52.2
2647	0	17	6.989	60.2	64.3
2674	0	6.8	7.236	62.7	35.1
2675	0	2	7.235	79	52.4
2679	0	3.3	7.118	82.7	32
2681	0	4.1	7.304	44.4	57.4
2687	0	2.8	7.235	55.8	79
2692	0	2.9	7.064	100	42.7
2694	0	2.2	7.327	67.2	65.1
2704	0	21	6.904	57.4	74.7
2708	0	2.5	7.267	71	63.2
2718	0	19	6.9	61.8	36.7
2724	0	3.5	7.35	53.7	64.6
2725	0	17	7.192	72	62.7
2730	0	4.5	7.017	164	67.5
2731	0	7.7	7.125	105	62.6
2732	0	7.9	7.185	88.7	62.8
2738	0	2.4	7.122	98.2	73.1
2741	0	5.1	7.289	60.3	57.1
2753	0	12.5	7.281	50	52
2758	0	2.4	7.312	44.8	65.1
2761	0	13.4	7.084	49.8	30.7
2762	0	8.2	7.144	65.3	66.9
2766	0	18	7.091	61.6	36.8
2768	0	1.7	7.135	103	60.8
2770	0	3.5	7.228	70.6	76
