# Supplementary material for: Maintaining oxygen delivery is crucial to prevent intestinal ischemia in critical ill patients
Source: PLoS One. 2021 Jul 9;16(7):e0254352. doi: 10.1371/journal.pone.0254352 (PMC8270469; doi:10.1371/journal.pone.0254352)
Supplement: S2 Dataset — (XLSX) [file pone.0254352.s002.xlsx]

## Sheet: table1
Column	Description
encid	Encounter Identifier
ischemia_flag	Ischemia flag (0=no, 1=yes)
sex	Gender (m=male, w=female)
death_flag	Death on ICU (0=no, 1=yes)
los_d	Length of stay [days]
age	Age [years]
saps	SAPS II (points)
mh_pAVK	Peripheral vascular disease (0=no, 1=yes)
mh_KHK	Coronary heart disease (0=no, 1=yes)
mh_COPD	COPD (0=no, 1=yes)
mh_Herzinsuffizienz	Congestive heart failure (0=no, 1=yes)
mh_Diabetes_mellitus	Diabetes mellitus (0=no, 1=yes)
mh_atrial_fib	Atrial fibrillation (0=no, 1=yes)
mh_chron_renal	Chronic renal disease (0=no, 1=yes)
mh_nicotine	Nicotine abuse (0=no, 1=yes)

## Sheet: mainAnalysis
Column	Description
encID	Encounter Identifier
start	Interval start [0 equals start of admission]
end	Interval end
ischemia	Ischemia flag (0=no, 1=yes)
do2I_mean	mean of all DO2I values observed during [start – 72h, start]
do2I_min	min of all DO2I values observed during [start – 72h, start]
do2I_hb_mean	Mean of all Hb values used to calculate DO2I values during [start – 72h, start]
do2I_khi_mean	Mean of all khi values used to calculate DO2I values during [start – 72h, start]
do2I_sao2_mean	Mean of all sao2 values used to calculate DO2I values during [start – 72h, start]
age	Age [years]
mh_pAVK	Peripheral vascular disease (0=no, 1=yes)
mh_Herzinsuffizienz	Congestive heart failure (0=no, 1=yes)
mh_Diabetes_mellitus	Diabetes mellitus (0=no, 1=yes)

## Sheet: roc
Column	Description
encid	Encounter Identifier
event	Ischemia flag (0=no, 1=yes)
Laktat	Maximum of all lactate values in observation period [mmol/l]
ph	Minimum of all pH values in observation period
pco2	Maximum of all pCO2 values in observation period [mmHg]
ScvO2	Minimum of all ScvO2 values in observation period [%]
